# Supplementary material for: Genetic risk for Alzheimer’s dementia predicts motor deficits through multi-omic systems in older adults
Source: Transl Psychiatry. 2019 Oct 3;9:241. doi: 10.1038/s41398-019-0577-4 (PMC6776503; doi:10.1038/s41398-019-0577-4)
Supplement: Supplementary file 2 — Supplementary Table 1 [file 41398_2019_577_MOESM2_ESM.xlsx]

## Sheet: TableS1
Supplementary Table 1. Cohort demographics.
	Overall cohort	Omics cohort
N	1885	552
Age at death (mean (sd))	89.71 (6.36)	88.63 (6.47)
Female (n, %)	1339 (71.0)	361 (65.4)
Years of education (mean, sd)	16.40 (3.49)	16.62 (3.49)
MMSE, last visit (mean, sd)	22.17 (8.88)	20.61 (9.26)
Clinical dementia (n, %)	659 (35.0)	255 (46.2)
NCI/MCI (n, %)	1211 (64.2)	288 (52.2)
AD (n, %)	557 (29.5)	209 (37.9)
PD (n, %)
Highly Probable	28 (1.5)	19 (3.4)
Probable	118 (6.3)	58 (10.5)
Possible	353 (18.7)	151 (27.4)
Not Present	1386 (73.5)	324 (58.7)
Global AD pathology (mean, sd)	0.75 (0.63)	0.71 (0.63)
Amyloid score (mean, sd)	4.31 (4.15)	3.67 (3.85)
Tangles score (mean, sd)	7.39 (8.74)	6.63 (8.25)
Presence of gross infarctions (n, %)	420 (36.8)	203 (36.8)
Presence of microinfarcts (n, %)	348 (30.5)	152 (27.5)
Presence of Lewy bodies (n, %)	258 (13.7)	116 (21.0)
