# Supplementary material for: Genetic risk for Alzheimer’s dementia predicts motor deficits through multi-omic systems in older adults
Source: Transl Psychiatry. 2019 Oct 3;9:241. doi: 10.1038/s41398-019-0577-4 (PMC6776503; doi:10.1038/s41398-019-0577-4)
Supplement: Supplementary file 3 — Supplementary Table 2 [file 41398_2019_577_MOESM3_ESM.xlsx]

## Sheet: TableS2
Supplementary Table 2. Description of molecular traits.
Large.category	Sub.category	Variable.name	Short.description	Internal.name	Detailed.description	N
Brain pathology	Pathology	Amyloid	Overall amyloid level - Mean of 8 brain regions	amyloid	https://www.radc.rush.edu/docs/var/detail.htm?category=Pathology&subcategory=Beta-Amyloid&variable=amyloid	550
Brain pathology	Pathology	Arteriolosclerosis	Arteriolosclerosis - 4 stages	arteriol_scler	https://www.radc.rush.edu/docs/var/detail.htm?category=Pathology&subcategory=Vascular%20-%20General%20measures&variable=arteriol_scler	548
Brain pathology	Pathology	Cerebral amyloid angiopathy	Cerebral amyloid angiopathy - 4 stages	caa_4gp	https://www.radc.rush.edu/docs/var/detail.htm?category=Pathology&subcategory=Vascular%20-%20General%20measures&variable=caa_4gp	544
Brain pathology	Pathology	Gross cerebral infarctions	Cerebral Infarctions - Binary - Gross-Chronic-Any Location	ci_num2_gct	https://www.radc.rush.edu/docs/var/detail.htm?category=Pathology&subcategory=Vascular%20-%20Infarcts%20(Presence%20of)&variable=ci_num2_gct	552
Brain pathology	Pathology	Micro cerebral infarctions	Cerebral Infarctions - Binary - Micro-Chronic-Any Location	ci_num2_mct	https://www.radc.rush.edu/docs/var/detail.htm?category=Pathology&subcategory=Vascular%20-%20Infarcts%20(Presence%20of)&variable=ci_num2_mct	552
Brain pathology	Pathology	Cerebral atherosclerosis	Cerebral Atherosclerosis Rating - 4 levels (None - severe)	cvda_4gp2	https://www.radc.rush.edu/docs/var/detail.htm?category=Pathology&subcategory=Vascular%20-%20General%20measures&variable=cvda_4gp2	551
Brain pathology	Pathology	Lewy body disease	Lewy Body disease - binary	dlbany	https://www.radc.rush.edu/docs/var/detail.htm?category=Pathology&subcategory=Lewy%20body/PD&variable=dlbdx	525
Brain pathology	Pathology	Hippocampal sclerosis	Definite presence of typical hippocampal sclerosis	hspath_typ	https://www.radc.rush.edu/docs/var/detail.htm?category=Pathology&subcategory=Hippocampal%20sclerosis&variable=hspath_typ	548
Brain pathology	Pathology	Neurofibrillary tangles	Neurofibrillary tangle summary based on 5 regions	nft	https://www.radc.rush.edu/docs/var/detail.htm?category=Pathology&subcategory=PHF%20tau%20tangles&variable=nft	552
Brain pathology	Pathology	Diffuse plaques	Diffuse plaque summary based on 5 regions	plaq_d	https://www.radc.rush.edu/docs/var/detail.htm?category=Pathology&subcategory=Beta-Amyloid&variable=plaq_d	552
Brain pathology	Pathology	Neuritic plaques	Neuritic plaque summary based on 5 regions	plaq_n	https://www.radc.rush.edu/docs/var/detail.htm?category=Pathology&subcategory=Beta-Amyloid&variable=plaq_n	552
Brain pathology	Pathology	Tangle density	Tangle density - Mean of 8 brain regions	tangles	https://www.radc.rush.edu/docs/var/detail.htm?category=Pathology&subcategory=PHF%20tau%20tangles&variable=tangles	550
Brain pathology	Pathology	TDP-43	TDP-43, 6 region severity summary	tdp_cs_6reg	Wilson, R. S., Yu, L., Trojanowski, J. Q., Chen, E.-Y., Boyle, P. A., Bennett, D. A., et al. TDP-43 pathology, cognitive decline, and dementia in old age. JAMA Neurol (2013) 70, 1418–24. doi:10.1001/jamaneurol.2013.3961.	460
Brain pathology	Pathology	Nigral Neuronal Loss	Nigral Neuronal Loss	henl_4gp	Buchman, A. S., Shulman, J. M., Nag, S., Leurgans, S. E., Arnold, S. E., Morris, M. C., et al. Nigral pathology and parkinsonian signs in elders without Parkinson disease. Ann Neurol (2012) 71, 258–66. doi:10.1002/ana.22588.	551
Omics in DLPFC	Micro RNA	let.7a	hsa-let-7a	miRNA_hsa.let.7a	https://www.synapse.org/#!Synapse:syn3387325	543
Omics in DLPFC	Micro RNA	let.7b	hsa-let-7b	miRNA_hsa.let.7b	https://www.synapse.org/#!Synapse:syn3387325	543
Omics in DLPFC	Micro RNA	let.7c	hsa-let-7c	miRNA_hsa.let.7c	https://www.synapse.org/#!Synapse:syn3387325	543
Omics in DLPFC	Micro RNA	let.7d	hsa-let-7d	miRNA_hsa.let.7d	https://www.synapse.org/#!Synapse:syn3387325	543
Omics in DLPFC	Micro RNA	let.7e	hsa-let-7e	miRNA_hsa.let.7e	https://www.synapse.org/#!Synapse:syn3387325	543
Omics in DLPFC	Micro RNA	let.7f	hsa-let-7f	miRNA_hsa.let.7f	https://www.synapse.org/#!Synapse:syn3387325	543
Omics in DLPFC	Micro RNA	let.7g	hsa-let-7g	miRNA_hsa.let.7g	https://www.synapse.org/#!Synapse:syn3387325	543
Omics in DLPFC	Micro RNA	let.7i	hsa-let-7i	miRNA_hsa.let.7i	https://www.synapse.org/#!Synapse:syn3387325	543
Omics in DLPFC	Micro RNA	miR1	hsa-miR-1	miRNA_hsa.miR.1	https://www.synapse.org/#!Synapse:syn3387325	543
Omics in DLPFC	Micro RNA	miR100	hsa-miR-100	miRNA_hsa.miR.100	https://www.synapse.org/#!Synapse:syn3387325	543
Omics in DLPFC	Micro RNA	miR101	hsa-miR-101	miRNA_hsa.miR.101	https://www.synapse.org/#!Synapse:syn3387325	543
Omics in DLPFC	Micro RNA	miR103	hsa-miR-103	miRNA_hsa.miR.103	https://www.synapse.org/#!Synapse:syn3387325	543
Omics in DLPFC	Micro RNA	miR106a_miR17	hsa-miR-106a;hsa-miR-17	miRNA_hsa.miR.106a_hsa.miR.17	https://www.synapse.org/#!Synapse:syn3387325	543
Omics in DLPFC	Micro RNA	miR106b	hsa-miR-106b	miRNA_hsa.miR.106b	https://www.synapse.org/#!Synapse:syn3387325	543
Omics in DLPFC	Micro RNA	miR107	hsa-miR-107	miRNA_hsa.miR.107	https://www.synapse.org/#!Synapse:syn3387325	543
Omics in DLPFC	Micro RNA	miR10a	hsa-miR-10a	miRNA_hsa.miR.10a	https://www.synapse.org/#!Synapse:syn3387325	543
Omics in DLPFC	Micro RNA	miR10b	hsa-miR-10b	miRNA_hsa.miR.10b	https://www.synapse.org/#!Synapse:syn3387325	543
Omics in DLPFC	Micro RNA	miR1180	hsa-miR-1180	miRNA_hsa.miR.1180	https://www.synapse.org/#!Synapse:syn3387325	543
Omics in DLPFC	Micro RNA	miR1185	hsa-miR-1185	miRNA_hsa.miR.1185	https://www.synapse.org/#!Synapse:syn3387325	543
Omics in DLPFC	Micro RNA	miR1206	hsa-miR-1206	miRNA_hsa.miR.1206	https://www.synapse.org/#!Synapse:syn3387325	543
Omics in DLPFC	Micro RNA	miR122	hsa-miR-122	miRNA_hsa.miR.122	https://www.synapse.org/#!Synapse:syn3387325	543
Omics in DLPFC	Micro RNA	miR1225.3p	hsa-miR-1225-3p	miRNA_hsa.miR.1225.3p	https://www.synapse.org/#!Synapse:syn3387325	543
Omics in DLPFC	Micro RNA	miR124	hsa-miR-124	miRNA_hsa.miR.124	https://www.synapse.org/#!Synapse:syn3387325	543
Omics in DLPFC	Micro RNA	miR1246	hsa-miR-1246	miRNA_hsa.miR.1246	https://www.synapse.org/#!Synapse:syn3387325	543
Omics in DLPFC	Micro RNA	miR1248	hsa-miR-1248	miRNA_hsa.miR.1248	https://www.synapse.org/#!Synapse:syn3387325	543
Omics in DLPFC	Micro RNA	miR125a.3p	hsa-miR-125a-3p	miRNA_hsa.miR.125a.3p	https://www.synapse.org/#!Synapse:syn3387325	543
Omics in DLPFC	Micro RNA	miR125a.5p	hsa-miR-125a-5p	miRNA_hsa.miR.125a.5p	https://www.synapse.org/#!Synapse:syn3387325	543
Omics in DLPFC	Micro RNA	miR125b	hsa-miR-125b	miRNA_hsa.miR.125b	https://www.synapse.org/#!Synapse:syn3387325	543
Omics in DLPFC	Micro RNA	miR126	hsa-miR-126	miRNA_hsa.miR.126	https://www.synapse.org/#!Synapse:syn3387325	543
Omics in DLPFC	Micro RNA	miR1260	hsa-miR-1260	miRNA_hsa.miR.1260	https://www.synapse.org/#!Synapse:syn3387325	543
Omics in DLPFC	Micro RNA	miR1266	hsa-miR-1266	miRNA_hsa.miR.1266	https://www.synapse.org/#!Synapse:syn3387325	543
Omics in DLPFC	Micro RNA	miR127.3p	hsa-miR-127-3p	miRNA_hsa.miR.127.3p	https://www.synapse.org/#!Synapse:syn3387325	543
Omics in DLPFC	Micro RNA	miR1275	hsa-miR-1275	miRNA_hsa.miR.1275	https://www.synapse.org/#!Synapse:syn3387325	543
Omics in DLPFC	Micro RNA	miR128	hsa-miR-128	miRNA_hsa.miR.128	https://www.synapse.org/#!Synapse:syn3387325	543
Omics in DLPFC	Micro RNA	miR1283	hsa-miR-1283	miRNA_hsa.miR.1283	https://www.synapse.org/#!Synapse:syn3387325	543
Omics in DLPFC	Micro RNA	miR1286	hsa-miR-1286	miRNA_hsa.miR.1286	https://www.synapse.org/#!Synapse:syn3387325	543
Omics in DLPFC	Micro RNA	miR129.3p	hsa-miR-129-3p	miRNA_hsa.miR.129.3p	https://www.synapse.org/#!Synapse:syn3387325	543
Omics in DLPFC	Micro RNA	miR129.5p	hsa-miR-129-5p	miRNA_hsa.miR.129.5p	https://www.synapse.org/#!Synapse:syn3387325	543
Omics in DLPFC	Micro RNA	miR1297	hsa-miR-1297	miRNA_hsa.miR.1297	https://www.synapse.org/#!Synapse:syn3387325	543
Omics in DLPFC	Micro RNA	miR1299	hsa-miR-1299	miRNA_hsa.miR.1299	https://www.synapse.org/#!Synapse:syn3387325	543
Omics in DLPFC	Micro RNA	miR1305	hsa-miR-1305	miRNA_hsa.miR.1305	https://www.synapse.org/#!Synapse:syn3387325	543
Omics in DLPFC	Micro RNA	miR1308	hsa-miR-1308	miRNA_hsa.miR.1308	https://www.synapse.org/#!Synapse:syn3387325	543
Omics in DLPFC	Micro RNA	miR130b	hsa-miR-130b	miRNA_hsa.miR.130b	https://www.synapse.org/#!Synapse:syn3387325	543
Omics in DLPFC	Micro RNA	miR132	hsa-miR-132	miRNA_hsa.miR.132	https://www.synapse.org/#!Synapse:syn3387325	543
Omics in DLPFC	Micro RNA	miR133a	hsa-miR-133a	miRNA_hsa.miR.133a	https://www.synapse.org/#!Synapse:syn3387325	543
Omics in DLPFC	Micro RNA	miR133b	hsa-miR-133b	miRNA_hsa.miR.133b	https://www.synapse.org/#!Synapse:syn3387325	543
Omics in DLPFC	Micro RNA	miR135a	hsa-miR-135a	miRNA_hsa.miR.135a	https://www.synapse.org/#!Synapse:syn3387325	543
Omics in DLPFC	Micro RNA	miR135b	hsa-miR-135b	miRNA_hsa.miR.135b	https://www.synapse.org/#!Synapse:syn3387325	543
Omics in DLPFC	Micro RNA	miR136	hsa-miR-136	miRNA_hsa.miR.136	https://www.synapse.org/#!Synapse:syn3387325	543
Omics in DLPFC	Micro RNA	miR137	hsa-miR-137	miRNA_hsa.miR.137	https://www.synapse.org/#!Synapse:syn3387325	543
Omics in DLPFC	Micro RNA	miR138	hsa-miR-138	miRNA_hsa.miR.138	https://www.synapse.org/#!Synapse:syn3387325	543
Omics in DLPFC	Micro RNA	miR139.5p	hsa-miR-139-5p	miRNA_hsa.miR.139.5p	https://www.synapse.org/#!Synapse:syn3387325	543
Omics in DLPFC	Micro RNA	miR140.3p	hsa-miR-140-3p	miRNA_hsa.miR.140.3p	https://www.synapse.org/#!Synapse:syn3387325	543
Omics in DLPFC	Micro RNA	miR140.5p	hsa-miR-140-5p	miRNA_hsa.miR.140.5p	https://www.synapse.org/#!Synapse:syn3387325	543
Omics in DLPFC	Micro RNA	miR142.3p	hsa-miR-142-3p	miRNA_hsa.miR.142.3p	https://www.synapse.org/#!Synapse:syn3387325	543
Omics in DLPFC	Micro RNA	miR142.5p	hsa-miR-142-5p	miRNA_hsa.miR.142.5p	https://www.synapse.org/#!Synapse:syn3387325	543
Omics in DLPFC	Micro RNA	miR143	hsa-miR-143	miRNA_hsa.miR.143	https://www.synapse.org/#!Synapse:syn3387325	543
Omics in DLPFC	Micro RNA	miR144	hsa-miR-144	miRNA_hsa.miR.144	https://www.synapse.org/#!Synapse:syn3387325	543
Omics in DLPFC	Micro RNA	miR145	hsa-miR-145	miRNA_hsa.miR.145	https://www.synapse.org/#!Synapse:syn3387325	543
Omics in DLPFC	Micro RNA	miR146a	hsa-miR-146a	miRNA_hsa.miR.146a	https://www.synapse.org/#!Synapse:syn3387325	543
Omics in DLPFC	Micro RNA	miR146b.5p	hsa-miR-146b-5p	miRNA_hsa.miR.146b.5p	https://www.synapse.org/#!Synapse:syn3387325	543
Omics in DLPFC	Micro RNA	miR148a	hsa-miR-148a	miRNA_hsa.miR.148a	https://www.synapse.org/#!Synapse:syn3387325	543
Omics in DLPFC	Micro RNA	miR148b	hsa-miR-148b	miRNA_hsa.miR.148b	https://www.synapse.org/#!Synapse:syn3387325	543
Omics in DLPFC	Micro RNA	miR149	hsa-miR-149	miRNA_hsa.miR.149	https://www.synapse.org/#!Synapse:syn3387325	543
Omics in DLPFC	Micro RNA	miR150	hsa-miR-150	miRNA_hsa.miR.150	https://www.synapse.org/#!Synapse:syn3387325	543
Omics in DLPFC	Micro RNA	miR151.3p	hsa-miR-151-3p	miRNA_hsa.miR.151.3p	https://www.synapse.org/#!Synapse:syn3387325	543
Omics in DLPFC	Micro RNA	miR151.5p	hsa-miR-151-5p	miRNA_hsa.miR.151.5p	https://www.synapse.org/#!Synapse:syn3387325	543
Omics in DLPFC	Micro RNA	miR152	hsa-miR-152	miRNA_hsa.miR.152	https://www.synapse.org/#!Synapse:syn3387325	543
Omics in DLPFC	Micro RNA	miR153	hsa-miR-153	miRNA_hsa.miR.153	https://www.synapse.org/#!Synapse:syn3387325	543
Omics in DLPFC	Micro RNA	miR1537	hsa-miR-1537	miRNA_hsa.miR.1537	https://www.synapse.org/#!Synapse:syn3387325	543
Omics in DLPFC	Micro RNA	miR154	hsa-miR-154	miRNA_hsa.miR.154	https://www.synapse.org/#!Synapse:syn3387325	543
Omics in DLPFC	Micro RNA	miR155	hsa-miR-155	miRNA_hsa.miR.155	https://www.synapse.org/#!Synapse:syn3387325	543
Omics in DLPFC	Micro RNA	miR15a	hsa-miR-15a	miRNA_hsa.miR.15a	https://www.synapse.org/#!Synapse:syn3387325	543
Omics in DLPFC	Micro RNA	miR15b	hsa-miR-15b	miRNA_hsa.miR.15b	https://www.synapse.org/#!Synapse:syn3387325	543
Omics in DLPFC	Micro RNA	miR16	hsa-miR-16	miRNA_hsa.miR.16	https://www.synapse.org/#!Synapse:syn3387325	543
Omics in DLPFC	Micro RNA	miR181a	hsa-miR-181a	miRNA_hsa.miR.181a	https://www.synapse.org/#!Synapse:syn3387325	543
Omics in DLPFC	Micro RNA	miR181b_miR181d	hsa-miR-181b;hsa-miR-181d	miRNA_hsa.miR.181b_hsa.miR.181d	https://www.synapse.org/#!Synapse:syn3387325	543
Omics in DLPFC	Micro RNA	miR181c	hsa-miR-181c	miRNA_hsa.miR.181c	https://www.synapse.org/#!Synapse:syn3387325	543
Omics in DLPFC	Micro RNA	miR183	hsa-miR-183	miRNA_hsa.miR.183	https://www.synapse.org/#!Synapse:syn3387325	543
Omics in DLPFC	Micro RNA	miR185	hsa-miR-185	miRNA_hsa.miR.185	https://www.synapse.org/#!Synapse:syn3387325	543
Omics in DLPFC	Micro RNA	miR186	hsa-miR-186	miRNA_hsa.miR.186	https://www.synapse.org/#!Synapse:syn3387325	543
Omics in DLPFC	Micro RNA	miR187	hsa-miR-187	miRNA_hsa.miR.187	https://www.synapse.org/#!Synapse:syn3387325	543
Omics in DLPFC	Micro RNA	miR188.5p	hsa-miR-188-5p	miRNA_hsa.miR.188.5p	https://www.synapse.org/#!Synapse:syn3387325	543
Omics in DLPFC	Micro RNA	miR190b	hsa-miR-190b	miRNA_hsa.miR.190b	https://www.synapse.org/#!Synapse:syn3387325	543
Omics in DLPFC	Micro RNA	miR191	hsa-miR-191	miRNA_hsa.miR.191	https://www.synapse.org/#!Synapse:syn3387325	543
Omics in DLPFC	Micro RNA	miR1912	hsa-miR-1912	miRNA_hsa.miR.1912	https://www.synapse.org/#!Synapse:syn3387325	543
Omics in DLPFC	Micro RNA	miR192	hsa-miR-192	miRNA_hsa.miR.192	https://www.synapse.org/#!Synapse:syn3387325	543
Omics in DLPFC	Micro RNA	miR193a.3p	hsa-miR-193a-3p	miRNA_hsa.miR.193a.3p	https://www.synapse.org/#!Synapse:syn3387325	543
Omics in DLPFC	Micro RNA	miR193b	hsa-miR-193b	miRNA_hsa.miR.193b	https://www.synapse.org/#!Synapse:syn3387325	543
Omics in DLPFC	Micro RNA	miR194	hsa-miR-194	miRNA_hsa.miR.194	https://www.synapse.org/#!Synapse:syn3387325	543
Omics in DLPFC	Micro RNA	miR195	hsa-miR-195	miRNA_hsa.miR.195	https://www.synapse.org/#!Synapse:syn3387325	543
Omics in DLPFC	Micro RNA	miR196a	hsa-miR-196a	miRNA_hsa.miR.196a	https://www.synapse.org/#!Synapse:syn3387325	543
Omics in DLPFC	Micro RNA	miR197	hsa-miR-197	miRNA_hsa.miR.197	https://www.synapse.org/#!Synapse:syn3387325	543
Omics in DLPFC	Micro RNA	miR1977	hsa-miR-1977	miRNA_hsa.miR.1977	https://www.synapse.org/#!Synapse:syn3387325	543
Omics in DLPFC	Micro RNA	miR1979	hsa-miR-1979	miRNA_hsa.miR.1979	https://www.synapse.org/#!Synapse:syn3387325	543
Omics in DLPFC	Micro RNA	miR199a.3p_miR199b.3p	hsa-miR-199a-3p;hsa-miR-199b-3p	miRNA_hsa.miR.199a.3p_hsa.miR.199b.3p	https://www.synapse.org/#!Synapse:syn3387325	543
Omics in DLPFC	Micro RNA	miR199a.5p	hsa-miR-199a-5p	miRNA_hsa.miR.199a.5p	https://www.synapse.org/#!Synapse:syn3387325	543
Omics in DLPFC	Micro RNA	miR199b.5p	hsa-miR-199b-5p	miRNA_hsa.miR.199b.5p	https://www.synapse.org/#!Synapse:syn3387325	543
Omics in DLPFC	Micro RNA	miR19b	hsa-miR-19b	miRNA_hsa.miR.19b	https://www.synapse.org/#!Synapse:syn3387325	543
Omics in DLPFC	Micro RNA	miR200a	hsa-miR-200a	miRNA_hsa.miR.200a	https://www.synapse.org/#!Synapse:syn3387325	543
Omics in DLPFC	Micro RNA	miR200b	hsa-miR-200b	miRNA_hsa.miR.200b	https://www.synapse.org/#!Synapse:syn3387325	543
Omics in DLPFC	Micro RNA	miR203	hsa-miR-203	miRNA_hsa.miR.203	https://www.synapse.org/#!Synapse:syn3387325	543
Omics in DLPFC	Micro RNA	miR204	hsa-miR-204	miRNA_hsa.miR.204	https://www.synapse.org/#!Synapse:syn3387325	543
Omics in DLPFC	Micro RNA	miR2054	hsa-miR-2054	miRNA_hsa.miR.2054	https://www.synapse.org/#!Synapse:syn3387325	543
Omics in DLPFC	Micro RNA	miR206	hsa-miR-206	miRNA_hsa.miR.206	https://www.synapse.org/#!Synapse:syn3387325	543
Omics in DLPFC	Micro RNA	miR208a	hsa-miR-208a	miRNA_hsa.miR.208a	https://www.synapse.org/#!Synapse:syn3387325	543
Omics in DLPFC	Micro RNA	miR20a_miR20b	hsa-miR-20a;hsa-miR-20b	miRNA_hsa.miR.20a_hsa.miR.20b	https://www.synapse.org/#!Synapse:syn3387325	543
Omics in DLPFC	Micro RNA	miR21	hsa-miR-21	miRNA_hsa.miR.21	https://www.synapse.org/#!Synapse:syn3387325	543
Omics in DLPFC	Micro RNA	miR2114	hsa-miR-2114	miRNA_hsa.miR.2114	https://www.synapse.org/#!Synapse:syn3387325	543
Omics in DLPFC	Micro RNA	miR2117	hsa-miR-2117	miRNA_hsa.miR.2117	https://www.synapse.org/#!Synapse:syn3387325	543
Omics in DLPFC	Micro RNA	miR216a	hsa-miR-216a	miRNA_hsa.miR.216a	https://www.synapse.org/#!Synapse:syn3387325	543
Omics in DLPFC	Micro RNA	miR218	hsa-miR-218	miRNA_hsa.miR.218	https://www.synapse.org/#!Synapse:syn3387325	543
Omics in DLPFC	Micro RNA	miR219.2.3p	hsa-miR-219-2-3p	miRNA_hsa.miR.219.2.3p	https://www.synapse.org/#!Synapse:syn3387325	543
Omics in DLPFC	Micro RNA	miR219.5p	hsa-miR-219-5p	miRNA_hsa.miR.219.5p	https://www.synapse.org/#!Synapse:syn3387325	543
Omics in DLPFC	Micro RNA	miR22	hsa-miR-22	miRNA_hsa.miR.22	https://www.synapse.org/#!Synapse:syn3387325	543
Omics in DLPFC	Micro RNA	miR220a	hsa-miR-220a	miRNA_hsa.miR.220a	https://www.synapse.org/#!Synapse:syn3387325	543
Omics in DLPFC	Micro RNA	miR221	hsa-miR-221	miRNA_hsa.miR.221	https://www.synapse.org/#!Synapse:syn3387325	543
Omics in DLPFC	Micro RNA	miR222	hsa-miR-222	miRNA_hsa.miR.222	https://www.synapse.org/#!Synapse:syn3387325	543
Omics in DLPFC	Micro RNA	miR223	hsa-miR-223	miRNA_hsa.miR.223	https://www.synapse.org/#!Synapse:syn3387325	543
Omics in DLPFC	Micro RNA	miR224	hsa-miR-224	miRNA_hsa.miR.224	https://www.synapse.org/#!Synapse:syn3387325	543
Omics in DLPFC	Micro RNA	miR23a	hsa-miR-23a	miRNA_hsa.miR.23a	https://www.synapse.org/#!Synapse:syn3387325	543
Omics in DLPFC	Micro RNA	miR23b	hsa-miR-23b	miRNA_hsa.miR.23b	https://www.synapse.org/#!Synapse:syn3387325	543
Omics in DLPFC	Micro RNA	miR24	hsa-miR-24	miRNA_hsa.miR.24	https://www.synapse.org/#!Synapse:syn3387325	543
Omics in DLPFC	Micro RNA	miR25	hsa-miR-25	miRNA_hsa.miR.25	https://www.synapse.org/#!Synapse:syn3387325	543
Omics in DLPFC	Micro RNA	miR26a	hsa-miR-26a	miRNA_hsa.miR.26a	https://www.synapse.org/#!Synapse:syn3387325	543
Omics in DLPFC	Micro RNA	miR26b	hsa-miR-26b	miRNA_hsa.miR.26b	https://www.synapse.org/#!Synapse:syn3387325	543
Omics in DLPFC	Micro RNA	miR27a	hsa-miR-27a	miRNA_hsa.miR.27a	https://www.synapse.org/#!Synapse:syn3387325	543
Omics in DLPFC	Micro RNA	miR27b	hsa-miR-27b	miRNA_hsa.miR.27b	https://www.synapse.org/#!Synapse:syn3387325	543
Omics in DLPFC	Micro RNA	miR296.5p	hsa-miR-296-5p	miRNA_hsa.miR.296.5p	https://www.synapse.org/#!Synapse:syn3387325	543
Omics in DLPFC	Micro RNA	miR299.5p	hsa-miR-299-5p	miRNA_hsa.miR.299.5p	https://www.synapse.org/#!Synapse:syn3387325	543
Omics in DLPFC	Micro RNA	miR29a	hsa-miR-29a	miRNA_hsa.miR.29a	https://www.synapse.org/#!Synapse:syn3387325	543
Omics in DLPFC	Micro RNA	miR29b	hsa-miR-29b	miRNA_hsa.miR.29b	https://www.synapse.org/#!Synapse:syn3387325	543
Omics in DLPFC	Micro RNA	miR29c	hsa-miR-29c	miRNA_hsa.miR.29c	https://www.synapse.org/#!Synapse:syn3387325	543
Omics in DLPFC	Micro RNA	miR300	hsa-miR-300	miRNA_hsa.miR.300	https://www.synapse.org/#!Synapse:syn3387325	543
Omics in DLPFC	Micro RNA	miR301a	hsa-miR-301a	miRNA_hsa.miR.301a	https://www.synapse.org/#!Synapse:syn3387325	543
Omics in DLPFC	Micro RNA	miR30a	hsa-miR-30a	miRNA_hsa.miR.30a	https://www.synapse.org/#!Synapse:syn3387325	543
Omics in DLPFC	Micro RNA	miR30b	hsa-miR-30b	miRNA_hsa.miR.30b	https://www.synapse.org/#!Synapse:syn3387325	543
Omics in DLPFC	Micro RNA	miR30c	hsa-miR-30c	miRNA_hsa.miR.30c	https://www.synapse.org/#!Synapse:syn3387325	543
Omics in DLPFC	Micro RNA	miR30d	hsa-miR-30d	miRNA_hsa.miR.30d	https://www.synapse.org/#!Synapse:syn3387325	543
Omics in DLPFC	Micro RNA	miR30e	hsa-miR-30e	miRNA_hsa.miR.30e	https://www.synapse.org/#!Synapse:syn3387325	543
Omics in DLPFC	Micro RNA	miR31	hsa-miR-31	miRNA_hsa.miR.31	https://www.synapse.org/#!Synapse:syn3387325	543
Omics in DLPFC	Micro RNA	miR320a	hsa-miR-320a	miRNA_hsa.miR.320a	https://www.synapse.org/#!Synapse:syn3387325	543
Omics in DLPFC	Micro RNA	miR320c	hsa-miR-320c	miRNA_hsa.miR.320c	https://www.synapse.org/#!Synapse:syn3387325	543
Omics in DLPFC	Micro RNA	miR324.3p	hsa-miR-324-3p	miRNA_hsa.miR.324.3p	https://www.synapse.org/#!Synapse:syn3387325	543
Omics in DLPFC	Micro RNA	miR324.5p	hsa-miR-324-5p	miRNA_hsa.miR.324.5p	https://www.synapse.org/#!Synapse:syn3387325	543
Omics in DLPFC	Micro RNA	miR326	hsa-miR-326	miRNA_hsa.miR.326	https://www.synapse.org/#!Synapse:syn3387325	543
Omics in DLPFC	Micro RNA	miR328	hsa-miR-328	miRNA_hsa.miR.328	https://www.synapse.org/#!Synapse:syn3387325	543
Omics in DLPFC	Micro RNA	miR329	hsa-miR-329	miRNA_hsa.miR.329	https://www.synapse.org/#!Synapse:syn3387325	543
Omics in DLPFC	Micro RNA	miR330.3p	hsa-miR-330-3p	miRNA_hsa.miR.330.3p	https://www.synapse.org/#!Synapse:syn3387325	543
Omics in DLPFC	Micro RNA	miR331.3p	hsa-miR-331-3p	miRNA_hsa.miR.331.3p	https://www.synapse.org/#!Synapse:syn3387325	543
Omics in DLPFC	Micro RNA	miR335	hsa-miR-335	miRNA_hsa.miR.335	https://www.synapse.org/#!Synapse:syn3387325	543
Omics in DLPFC	Micro RNA	miR337.3p	hsa-miR-337-3p	miRNA_hsa.miR.337.3p	https://www.synapse.org/#!Synapse:syn3387325	543
Omics in DLPFC	Micro RNA	miR339.3p	hsa-miR-339-3p	miRNA_hsa.miR.339.3p	https://www.synapse.org/#!Synapse:syn3387325	543
Omics in DLPFC	Micro RNA	miR33a	hsa-miR-33a	miRNA_hsa.miR.33a	https://www.synapse.org/#!Synapse:syn3387325	543
Omics in DLPFC	Micro RNA	miR340	hsa-miR-340	miRNA_hsa.miR.340	https://www.synapse.org/#!Synapse:syn3387325	543
Omics in DLPFC	Micro RNA	miR342.3p	hsa-miR-342-3p	miRNA_hsa.miR.342.3p	https://www.synapse.org/#!Synapse:syn3387325	543
Omics in DLPFC	Micro RNA	miR345	hsa-miR-345	miRNA_hsa.miR.345	https://www.synapse.org/#!Synapse:syn3387325	543
Omics in DLPFC	Micro RNA	miR346	hsa-miR-346	miRNA_hsa.miR.346	https://www.synapse.org/#!Synapse:syn3387325	543
Omics in DLPFC	Micro RNA	miR34a	hsa-miR-34a	miRNA_hsa.miR.34a	https://www.synapse.org/#!Synapse:syn3387325	543
Omics in DLPFC	Micro RNA	miR34b	hsa-miR-34b	miRNA_hsa.miR.34b	https://www.synapse.org/#!Synapse:syn3387325	543
Omics in DLPFC	Micro RNA	miR34c.5p	hsa-miR-34c-5p	miRNA_hsa.miR.34c.5p	https://www.synapse.org/#!Synapse:syn3387325	543
Omics in DLPFC	Micro RNA	miR361.3p	hsa-miR-361-3p	miRNA_hsa.miR.361.3p	https://www.synapse.org/#!Synapse:syn3387325	543
Omics in DLPFC	Micro RNA	miR361.5p	hsa-miR-361-5p	miRNA_hsa.miR.361.5p	https://www.synapse.org/#!Synapse:syn3387325	543
Omics in DLPFC	Micro RNA	miR362.3p	hsa-miR-362-3p	miRNA_hsa.miR.362.3p	https://www.synapse.org/#!Synapse:syn3387325	543
Omics in DLPFC	Micro RNA	miR362.5p	hsa-miR-362-5p	miRNA_hsa.miR.362.5p	https://www.synapse.org/#!Synapse:syn3387325	543
Omics in DLPFC	Micro RNA	miR363	hsa-miR-363	miRNA_hsa.miR.363	https://www.synapse.org/#!Synapse:syn3387325	543
Omics in DLPFC	Micro RNA	miR365	hsa-miR-365	miRNA_hsa.miR.365	https://www.synapse.org/#!Synapse:syn3387325	543
Omics in DLPFC	Micro RNA	miR369.3p	hsa-miR-369-3p	miRNA_hsa.miR.369.3p	https://www.synapse.org/#!Synapse:syn3387325	543
Omics in DLPFC	Micro RNA	miR370	hsa-miR-370	miRNA_hsa.miR.370	https://www.synapse.org/#!Synapse:syn3387325	543
Omics in DLPFC	Micro RNA	miR374a	hsa-miR-374a	miRNA_hsa.miR.374a	https://www.synapse.org/#!Synapse:syn3387325	543
Omics in DLPFC	Micro RNA	miR374b	hsa-miR-374b	miRNA_hsa.miR.374b	https://www.synapse.org/#!Synapse:syn3387325	543
Omics in DLPFC	Micro RNA	miR375	hsa-miR-375	miRNA_hsa.miR.375	https://www.synapse.org/#!Synapse:syn3387325	543
Omics in DLPFC	Micro RNA	miR376a	hsa-miR-376a	miRNA_hsa.miR.376a	https://www.synapse.org/#!Synapse:syn3387325	543
Omics in DLPFC	Micro RNA	miR376b	hsa-miR-376b	miRNA_hsa.miR.376b	https://www.synapse.org/#!Synapse:syn3387325	543
Omics in DLPFC	Micro RNA	miR376c	hsa-miR-376c	miRNA_hsa.miR.376c	https://www.synapse.org/#!Synapse:syn3387325	543
Omics in DLPFC	Micro RNA	miR377	hsa-miR-377	miRNA_hsa.miR.377	https://www.synapse.org/#!Synapse:syn3387325	543
Omics in DLPFC	Micro RNA	miR378	hsa-miR-378	miRNA_hsa.miR.378	https://www.synapse.org/#!Synapse:syn3387325	543
Omics in DLPFC	Micro RNA	miR379	hsa-miR-379	miRNA_hsa.miR.379	https://www.synapse.org/#!Synapse:syn3387325	543
Omics in DLPFC	Micro RNA	miR381	hsa-miR-381	miRNA_hsa.miR.381	https://www.synapse.org/#!Synapse:syn3387325	543
Omics in DLPFC	Micro RNA	miR382	hsa-miR-382	miRNA_hsa.miR.382	https://www.synapse.org/#!Synapse:syn3387325	543
Omics in DLPFC	Micro RNA	miR383	hsa-miR-383	miRNA_hsa.miR.383	https://www.synapse.org/#!Synapse:syn3387325	543
Omics in DLPFC	Micro RNA	miR409.5p	hsa-miR-409-5p	miRNA_hsa.miR.409.5p	https://www.synapse.org/#!Synapse:syn3387325	543
Omics in DLPFC	Micro RNA	miR410	hsa-miR-410	miRNA_hsa.miR.410	https://www.synapse.org/#!Synapse:syn3387325	543
Omics in DLPFC	Micro RNA	miR421	hsa-miR-421	miRNA_hsa.miR.421	https://www.synapse.org/#!Synapse:syn3387325	543
Omics in DLPFC	Micro RNA	miR423.3p	hsa-miR-423-3p	miRNA_hsa.miR.423.3p	https://www.synapse.org/#!Synapse:syn3387325	543
Omics in DLPFC	Micro RNA	miR423.5p	hsa-miR-423-5p	miRNA_hsa.miR.423.5p	https://www.synapse.org/#!Synapse:syn3387325	543
Omics in DLPFC	Micro RNA	miR424	hsa-miR-424	miRNA_hsa.miR.424	https://www.synapse.org/#!Synapse:syn3387325	543
Omics in DLPFC	Micro RNA	miR425	hsa-miR-425	miRNA_hsa.miR.425	https://www.synapse.org/#!Synapse:syn3387325	543
Omics in DLPFC	Micro RNA	miR431	hsa-miR-431	miRNA_hsa.miR.431	https://www.synapse.org/#!Synapse:syn3387325	543
Omics in DLPFC	Micro RNA	miR432	hsa-miR-432	miRNA_hsa.miR.432	https://www.synapse.org/#!Synapse:syn3387325	543
Omics in DLPFC	Micro RNA	miR433	hsa-miR-433	miRNA_hsa.miR.433	https://www.synapse.org/#!Synapse:syn3387325	543
Omics in DLPFC	Micro RNA	miR448	hsa-miR-448	miRNA_hsa.miR.448	https://www.synapse.org/#!Synapse:syn3387325	543
Omics in DLPFC	Micro RNA	miR450a	hsa-miR-450a	miRNA_hsa.miR.450a	https://www.synapse.org/#!Synapse:syn3387325	543
Omics in DLPFC	Micro RNA	miR450b.5p	hsa-miR-450b-5p	miRNA_hsa.miR.450b.5p	https://www.synapse.org/#!Synapse:syn3387325	543
Omics in DLPFC	Micro RNA	miR451	hsa-miR-451	miRNA_hsa.miR.451	https://www.synapse.org/#!Synapse:syn3387325	543
Omics in DLPFC	Micro RNA	miR452	hsa-miR-452	miRNA_hsa.miR.452	https://www.synapse.org/#!Synapse:syn3387325	543
Omics in DLPFC	Micro RNA	miR453	hsa-miR-453	miRNA_hsa.miR.453	https://www.synapse.org/#!Synapse:syn3387325	543
Omics in DLPFC	Micro RNA	miR454	hsa-miR-454	miRNA_hsa.miR.454	https://www.synapse.org/#!Synapse:syn3387325	543
Omics in DLPFC	Micro RNA	miR455.3p	hsa-miR-455-3p	miRNA_hsa.miR.455.3p	https://www.synapse.org/#!Synapse:syn3387325	543
Omics in DLPFC	Micro RNA	miR484	hsa-miR-484	miRNA_hsa.miR.484	https://www.synapse.org/#!Synapse:syn3387325	543
Omics in DLPFC	Micro RNA	miR485.3p	hsa-miR-485-3p	miRNA_hsa.miR.485.3p	https://www.synapse.org/#!Synapse:syn3387325	543
Omics in DLPFC	Micro RNA	miR485.5p	hsa-miR-485-5p	miRNA_hsa.miR.485.5p	https://www.synapse.org/#!Synapse:syn3387325	543
Omics in DLPFC	Micro RNA	miR487a	hsa-miR-487a	miRNA_hsa.miR.487a	https://www.synapse.org/#!Synapse:syn3387325	543
Omics in DLPFC	Micro RNA	miR487b	hsa-miR-487b	miRNA_hsa.miR.487b	https://www.synapse.org/#!Synapse:syn3387325	543
Omics in DLPFC	Micro RNA	miR488	hsa-miR-488	miRNA_hsa.miR.488	https://www.synapse.org/#!Synapse:syn3387325	543
Omics in DLPFC	Micro RNA	miR490.5p	hsa-miR-490-5p	miRNA_hsa.miR.490.5p	https://www.synapse.org/#!Synapse:syn3387325	543
Omics in DLPFC	Micro RNA	miR491.3p	hsa-miR-491-3p	miRNA_hsa.miR.491.3p	https://www.synapse.org/#!Synapse:syn3387325	543
Omics in DLPFC	Micro RNA	miR491.5p	hsa-miR-491-5p	miRNA_hsa.miR.491.5p	https://www.synapse.org/#!Synapse:syn3387325	543
Omics in DLPFC	Micro RNA	miR494	hsa-miR-494	miRNA_hsa.miR.494	https://www.synapse.org/#!Synapse:syn3387325	543
Omics in DLPFC	Micro RNA	miR495	hsa-miR-495	miRNA_hsa.miR.495	https://www.synapse.org/#!Synapse:syn3387325	543
Omics in DLPFC	Micro RNA	miR496	hsa-miR-496	miRNA_hsa.miR.496	https://www.synapse.org/#!Synapse:syn3387325	543
Omics in DLPFC	Micro RNA	miR497	hsa-miR-497	miRNA_hsa.miR.497	https://www.synapse.org/#!Synapse:syn3387325	543
Omics in DLPFC	Micro RNA	miR499.5p	hsa-miR-499-5p	miRNA_hsa.miR.499.5p	https://www.synapse.org/#!Synapse:syn3387325	543
Omics in DLPFC	Micro RNA	miR500_miR501.5p	hsa-miR-500;hsa-miR-501-5p	miRNA_hsa.miR.500_hsa.miR.501.5p	https://www.synapse.org/#!Synapse:syn3387325	543
Omics in DLPFC	Micro RNA	miR504	hsa-miR-504	miRNA_hsa.miR.504	https://www.synapse.org/#!Synapse:syn3387325	543
Omics in DLPFC	Micro RNA	miR509.3p	hsa-miR-509-3p	miRNA_hsa.miR.509.3p	https://www.synapse.org/#!Synapse:syn3387325	543
Omics in DLPFC	Micro RNA	miR514	hsa-miR-514	miRNA_hsa.miR.514	https://www.synapse.org/#!Synapse:syn3387325	543
Omics in DLPFC	Micro RNA	miR515.3p	hsa-miR-515-3p	miRNA_hsa.miR.515.3p	https://www.synapse.org/#!Synapse:syn3387325	543
Omics in DLPFC	Micro RNA	miR516a.3p	hsa-miR-516a-3p	miRNA_hsa.miR.516a.3p	https://www.synapse.org/#!Synapse:syn3387325	543
Omics in DLPFC	Micro RNA	miR517c_miR519a	hsa-miR-517c;hsa-miR-519a	miRNA_hsa.miR.517c_hsa.miR.519a	https://www.synapse.org/#!Synapse:syn3387325	543
Omics in DLPFC	Micro RNA	miR518e	hsa-miR-518e	miRNA_hsa.miR.518e	https://www.synapse.org/#!Synapse:syn3387325	543
Omics in DLPFC	Micro RNA	miR518f	hsa-miR-518f	miRNA_hsa.miR.518f	https://www.synapse.org/#!Synapse:syn3387325	543
Omics in DLPFC	Micro RNA	miR520d.3p	hsa-miR-520d-3p	miRNA_hsa.miR.520d.3p	https://www.synapse.org/#!Synapse:syn3387325	543
Omics in DLPFC	Micro RNA	miR520d.5p_miR527_miR518a.5p	hsa-miR-520d-5p;hsa-miR-527;hsa-miR-518a-5p	miRNA_hsa.miR.520d.5p_hsa.miR.527_hsa.miR.518a.5p	https://www.synapse.org/#!Synapse:syn3387325	543
Omics in DLPFC	Micro RNA	miR520e	hsa-miR-520e	miRNA_hsa.miR.520e	https://www.synapse.org/#!Synapse:syn3387325	543
Omics in DLPFC	Micro RNA	miR522	hsa-miR-522	miRNA_hsa.miR.522	https://www.synapse.org/#!Synapse:syn3387325	543
Omics in DLPFC	Micro RNA	miR523	hsa-miR-523	miRNA_hsa.miR.523	https://www.synapse.org/#!Synapse:syn3387325	543
Omics in DLPFC	Micro RNA	miR525.5p	hsa-miR-525-5p	miRNA_hsa.miR.525.5p	https://www.synapse.org/#!Synapse:syn3387325	543
Omics in DLPFC	Micro RNA	miR526a_miR518d.5p_miR520c.5p	hsa-miR-526a;hsa-miR-518d-5p;hsa-miR-520c-5p	miRNA_hsa.miR.526a_hsa.miR.518d.5p_hsa.miR.520c.5p	https://www.synapse.org/#!Synapse:syn3387325	543
Omics in DLPFC	Micro RNA	miR539	hsa-miR-539	miRNA_hsa.miR.539	https://www.synapse.org/#!Synapse:syn3387325	543
Omics in DLPFC	Micro RNA	miR542.3p	hsa-miR-542-3p	miRNA_hsa.miR.542.3p	https://www.synapse.org/#!Synapse:syn3387325	543
Omics in DLPFC	Micro RNA	miR543	hsa-miR-543	miRNA_hsa.miR.543	https://www.synapse.org/#!Synapse:syn3387325	543
Omics in DLPFC	Micro RNA	miR544	hsa-miR-544	miRNA_hsa.miR.544	https://www.synapse.org/#!Synapse:syn3387325	543
Omics in DLPFC	Micro RNA	miR548a.3p	hsa-miR-548a-3p	miRNA_hsa.miR.548a.3p	https://www.synapse.org/#!Synapse:syn3387325	543
Omics in DLPFC	Micro RNA	miR548a.5p	hsa-miR-548a-5p	miRNA_hsa.miR.548a.5p	https://www.synapse.org/#!Synapse:syn3387325	543
Omics in DLPFC	Micro RNA	miR548b.3p	hsa-miR-548b-3p	miRNA_hsa.miR.548b.3p	https://www.synapse.org/#!Synapse:syn3387325	543
Omics in DLPFC	Micro RNA	miR548d.5p	hsa-miR-548d-5p	miRNA_hsa.miR.548d.5p	https://www.synapse.org/#!Synapse:syn3387325	543
Omics in DLPFC	Micro RNA	miR548f	hsa-miR-548f	miRNA_hsa.miR.548f	https://www.synapse.org/#!Synapse:syn3387325	543
Omics in DLPFC	Micro RNA	miR548g	hsa-miR-548g	miRNA_hsa.miR.548g	https://www.synapse.org/#!Synapse:syn3387325	543
Omics in DLPFC	Micro RNA	miR548h	hsa-miR-548h	miRNA_hsa.miR.548h	https://www.synapse.org/#!Synapse:syn3387325	543
Omics in DLPFC	Micro RNA	miR548j	hsa-miR-548j	miRNA_hsa.miR.548j	https://www.synapse.org/#!Synapse:syn3387325	543
Omics in DLPFC	Micro RNA	miR551b	hsa-miR-551b	miRNA_hsa.miR.551b	https://www.synapse.org/#!Synapse:syn3387325	543
Omics in DLPFC	Micro RNA	miR563	hsa-miR-563	miRNA_hsa.miR.563	https://www.synapse.org/#!Synapse:syn3387325	543
Omics in DLPFC	Micro RNA	miR566	hsa-miR-566	miRNA_hsa.miR.566	https://www.synapse.org/#!Synapse:syn3387325	543
Omics in DLPFC	Micro RNA	miR574.3p	hsa-miR-574-3p	miRNA_hsa.miR.574.3p	https://www.synapse.org/#!Synapse:syn3387325	543
Omics in DLPFC	Micro RNA	miR577	hsa-miR-577	miRNA_hsa.miR.577	https://www.synapse.org/#!Synapse:syn3387325	543
Omics in DLPFC	Micro RNA	miR579	hsa-miR-579	miRNA_hsa.miR.579	https://www.synapse.org/#!Synapse:syn3387325	543
Omics in DLPFC	Micro RNA	miR580	hsa-miR-580	miRNA_hsa.miR.580	https://www.synapse.org/#!Synapse:syn3387325	543
Omics in DLPFC	Micro RNA	miR582.5p	hsa-miR-582-5p	miRNA_hsa.miR.582.5p	https://www.synapse.org/#!Synapse:syn3387325	543
Omics in DLPFC	Micro RNA	miR584	hsa-miR-584	miRNA_hsa.miR.584	https://www.synapse.org/#!Synapse:syn3387325	543
Omics in DLPFC	Micro RNA	miR590.5p	hsa-miR-590-5p	miRNA_hsa.miR.590.5p	https://www.synapse.org/#!Synapse:syn3387325	543
Omics in DLPFC	Micro RNA	miR592	hsa-miR-592	miRNA_hsa.miR.592	https://www.synapse.org/#!Synapse:syn3387325	543
Omics in DLPFC	Micro RNA	miR595	hsa-miR-595	miRNA_hsa.miR.595	https://www.synapse.org/#!Synapse:syn3387325	543
Omics in DLPFC	Micro RNA	miR598	hsa-miR-598	miRNA_hsa.miR.598	https://www.synapse.org/#!Synapse:syn3387325	543
Omics in DLPFC	Micro RNA	miR600	hsa-miR-600	miRNA_hsa.miR.600	https://www.synapse.org/#!Synapse:syn3387325	543
Omics in DLPFC	Micro RNA	miR603	hsa-miR-603	miRNA_hsa.miR.603	https://www.synapse.org/#!Synapse:syn3387325	543
Omics in DLPFC	Micro RNA	miR615.5p	hsa-miR-615-5p	miRNA_hsa.miR.615.5p	https://www.synapse.org/#!Synapse:syn3387325	543
Omics in DLPFC	Micro RNA	miR626	hsa-miR-626	miRNA_hsa.miR.626	https://www.synapse.org/#!Synapse:syn3387325	543
Omics in DLPFC	Micro RNA	miR627	hsa-miR-627	miRNA_hsa.miR.627	https://www.synapse.org/#!Synapse:syn3387325	543
Omics in DLPFC	Micro RNA	miR633	hsa-miR-633	miRNA_hsa.miR.633	https://www.synapse.org/#!Synapse:syn3387325	543
Omics in DLPFC	Micro RNA	miR639	hsa-miR-639	miRNA_hsa.miR.639	https://www.synapse.org/#!Synapse:syn3387325	543
Omics in DLPFC	Micro RNA	miR640	hsa-miR-640	miRNA_hsa.miR.640	https://www.synapse.org/#!Synapse:syn3387325	543
Omics in DLPFC	Micro RNA	miR651	hsa-miR-651	miRNA_hsa.miR.651	https://www.synapse.org/#!Synapse:syn3387325	543
Omics in DLPFC	Micro RNA	miR655	hsa-miR-655	miRNA_hsa.miR.655	https://www.synapse.org/#!Synapse:syn3387325	543
Omics in DLPFC	Micro RNA	miR656	hsa-miR-656	miRNA_hsa.miR.656	https://www.synapse.org/#!Synapse:syn3387325	543
Omics in DLPFC	Micro RNA	miR660	hsa-miR-660	miRNA_hsa.miR.660	https://www.synapse.org/#!Synapse:syn3387325	543
Omics in DLPFC	Micro RNA	miR664	hsa-miR-664	miRNA_hsa.miR.664	https://www.synapse.org/#!Synapse:syn3387325	543
Omics in DLPFC	Micro RNA	miR7	hsa-miR-7	miRNA_hsa.miR.7	https://www.synapse.org/#!Synapse:syn3387325	543
Omics in DLPFC	Micro RNA	miR708	hsa-miR-708	miRNA_hsa.miR.708	https://www.synapse.org/#!Synapse:syn3387325	543
Omics in DLPFC	Micro RNA	miR744	hsa-miR-744	miRNA_hsa.miR.744	https://www.synapse.org/#!Synapse:syn3387325	543
Omics in DLPFC	Micro RNA	miR758	hsa-miR-758	miRNA_hsa.miR.758	https://www.synapse.org/#!Synapse:syn3387325	543
Omics in DLPFC	Micro RNA	miR766	hsa-miR-766	miRNA_hsa.miR.766	https://www.synapse.org/#!Synapse:syn3387325	543
Omics in DLPFC	Micro RNA	miR767.5p	hsa-miR-767-5p	miRNA_hsa.miR.767.5p	https://www.synapse.org/#!Synapse:syn3387325	543
Omics in DLPFC	Micro RNA	miR769.3p	hsa-miR-769-3p	miRNA_hsa.miR.769.3p	https://www.synapse.org/#!Synapse:syn3387325	543
Omics in DLPFC	Micro RNA	miR769.5p	hsa-miR-769-5p	miRNA_hsa.miR.769.5p	https://www.synapse.org/#!Synapse:syn3387325	543
Omics in DLPFC	Micro RNA	miR770.5p	hsa-miR-770-5p	miRNA_hsa.miR.770.5p	https://www.synapse.org/#!Synapse:syn3387325	543
Omics in DLPFC	Micro RNA	miR873	hsa-miR-873	miRNA_hsa.miR.873	https://www.synapse.org/#!Synapse:syn3387325	543
Omics in DLPFC	Micro RNA	miR874	hsa-miR-874	miRNA_hsa.miR.874	https://www.synapse.org/#!Synapse:syn3387325	543
Omics in DLPFC	Micro RNA	miR876.3p	hsa-miR-876-3p	miRNA_hsa.miR.876.3p	https://www.synapse.org/#!Synapse:syn3387325	543
Omics in DLPFC	Micro RNA	miR885.5p	hsa-miR-885-5p	miRNA_hsa.miR.885.5p	https://www.synapse.org/#!Synapse:syn3387325	543
Omics in DLPFC	Micro RNA	miR889	hsa-miR-889	miRNA_hsa.miR.889	https://www.synapse.org/#!Synapse:syn3387325	543
Omics in DLPFC	Micro RNA	miR891b	hsa-miR-891b	miRNA_hsa.miR.891b	https://www.synapse.org/#!Synapse:syn3387325	543
Omics in DLPFC	Micro RNA	miR9	hsa-miR-9	miRNA_hsa.miR.9	https://www.synapse.org/#!Synapse:syn3387325	543
Omics in DLPFC	Micro RNA	miR92a	hsa-miR-92a	miRNA_hsa.miR.92a	https://www.synapse.org/#!Synapse:syn3387325	543
Omics in DLPFC	Micro RNA	miR92b	hsa-miR-92b	miRNA_hsa.miR.92b	https://www.synapse.org/#!Synapse:syn3387325	543
Omics in DLPFC	Micro RNA	miR93	hsa-miR-93	miRNA_hsa.miR.93	https://www.synapse.org/#!Synapse:syn3387325	543
Omics in DLPFC	Micro RNA	miR934	hsa-miR-934	miRNA_hsa.miR.934	https://www.synapse.org/#!Synapse:syn3387325	543
Omics in DLPFC	Micro RNA	miR95	hsa-miR-95	miRNA_hsa.miR.95	https://www.synapse.org/#!Synapse:syn3387325	543
Omics in DLPFC	Micro RNA	miR96	hsa-miR-96	miRNA_hsa.miR.96	https://www.synapse.org/#!Synapse:syn3387325	543
Omics in DLPFC	Micro RNA	miR98	hsa-miR-98	miRNA_hsa.miR.98	https://www.synapse.org/#!Synapse:syn3387325	543
Omics in DLPFC	Micro RNA	miR99a	hsa-miR-99a	miRNA_hsa.miR.99a	https://www.synapse.org/#!Synapse:syn3387325	543
Omics in DLPFC	Micro RNA	miR99b	hsa-miR-99b	miRNA_hsa.miR.99b	https://www.synapse.org/#!Synapse:syn3387325	543
Omics in DLPFC	Protein	AK4	adenylate kinase 4	SRM_AK4	https://www.synapse.org/#!Synapse:syn10468856	527
Omics in DLPFC	Protein	ANKRD40	ankyrin repeat domain 40	SRM_ANKRD40	https://www.synapse.org/#!Synapse:syn10468856	527
Omics in DLPFC	Protein	AP2A2	adaptor-related protein complex 2, alpha 2 subunit	SRM_AP2A2	https://www.synapse.org/#!Synapse:syn10468856	527
Omics in DLPFC	Protein	APOE	apolipoprotein E	SRM_APOE	https://www.synapse.org/#!Synapse:syn10468856	527
Omics in DLPFC	Protein	APP	amyloid beta (A4) precursor protein	SRM_APP	https://www.synapse.org/#!Synapse:syn10468856	527
Omics in DLPFC	Protein	bA	amyloid beta (A4) precursor protein	SRM_bA	https://www.synapse.org/#!Synapse:syn10468856	527
Omics in DLPFC	Protein	bA38	amyloid beta (A4) precursor protein	SRM_bA38	https://www.synapse.org/#!Synapse:syn10468856	527
Omics in DLPFC	Protein	BCL2L1	BCL2-like 1	SRM_BCL2L1	https://www.synapse.org/#!Synapse:syn10468856	527
Omics in DLPFC	Protein	BIN1	bridging integrator 1	SRM_BIN1	https://www.synapse.org/#!Synapse:syn10468856	527
Omics in DLPFC	Protein	C1QA	complement component 1, q subcomponent, A chain	SRM_C1QA	https://www.synapse.org/#!Synapse:syn10468856	527
Omics in DLPFC	Protein	CD2AP	CD2-associated protein	SRM_CD2AP	https://www.synapse.org/#!Synapse:syn10468856	527
Omics in DLPFC	Protein	CD44	CD44 molecule (Indian blood group)	SRM_CD44	https://www.synapse.org/#!Synapse:syn10468856	527
Omics in DLPFC	Protein	CD47	CD47 molecule	SRM_CD47	https://www.synapse.org/#!Synapse:syn10468856	527
Omics in DLPFC	Protein	CPLX2	complexin 2	SRM_CPLX2	https://www.synapse.org/#!Synapse:syn10468856	527
Omics in DLPFC	Protein	DOCK2	dedicator of cytokinesis 2	SRM_DOCK2	https://www.synapse.org/#!Synapse:syn10468856	527
Omics in DLPFC	Protein	FBXO2	F-box protein 2	SRM_FBXO2	https://www.synapse.org/#!Synapse:syn10468856	527
Omics in DLPFC	Protein	FCER1G	Fc fragment of IgE, high affinity I, receptor for; gamma polypeptide	SRM_FCER1G	https://www.synapse.org/#!Synapse:syn10468856	527
Omics in DLPFC	Protein	FYN	FYN oncogene related to SRC, FGR, YES	SRM_FYN	https://www.synapse.org/#!Synapse:syn10468856	527
Omics in DLPFC	Protein	GSTP1	glutathione S-transferase pi 1	SRM_GSTP1	https://www.synapse.org/#!Synapse:syn10468856	527
Omics in DLPFC	Protein	HSPB2	Homo sapiens heat shock 27kDa protein 2 (HSPB2), mRNA.	SRM_HSPB2	https://www.synapse.org/#!Synapse:syn10468856	527
Omics in DLPFC	Protein	IGFBP5	insulin-like growth factor binding protein 5	SRM_IGFBP5	https://www.synapse.org/#!Synapse:syn10468856	527
Omics in DLPFC	Protein	ITPK1	inositol-tetrakisphosphate 1-kinase	SRM_ITPK1	https://www.synapse.org/#!Synapse:syn10468856	527
Omics in DLPFC	Protein	KIF5B	kinesin family member 5B	SRM_KIF5B	https://www.synapse.org/#!Synapse:syn10468856	527
Omics in DLPFC	Protein	MEF2C	myocyte enhancer factor 2C	SRM_MEF2C	https://www.synapse.org/#!Synapse:syn10468856	527
Omics in DLPFC	Protein	PADI2	peptidyl arginine deiminase, type II	SRM_PADI2	https://www.synapse.org/#!Synapse:syn10468856	527
Omics in DLPFC	Protein	PICALM	phosphatidylinositol binding clathrin assembly protein	SRM_PICALM	https://www.synapse.org/#!Synapse:syn10468856	527
Omics in DLPFC	Protein	PLXNB1	plexin B1	SRM_PLXNB1	https://www.synapse.org/#!Synapse:syn10468856	527
Omics in DLPFC	Protein	PVALB	parvalbumin	SRM_PVALB	https://www.synapse.org/#!Synapse:syn10468856	527
Omics in DLPFC	Protein	SASH1	SAM and SH3 domain containing 1	SRM_SASH1	https://www.synapse.org/#!Synapse:syn10468856	527
Omics in DLPFC	Protein	SLC6A12	solute carrier family 6 (neurotransmitter transporter), member 12	SRM_SLC6A12	https://www.synapse.org/#!Synapse:syn10468856	527
Omics in DLPFC	Protein	SNAP25	synaptosomal-associated protein, 25kDa	SRM_SNAP25	https://www.synapse.org/#!Synapse:syn10468856	527
Omics in DLPFC	Protein	SNAP29	synaptosomal-associated protein, 29kDa	SRM_SNAP29	https://www.synapse.org/#!Synapse:syn10468856	527
Omics in DLPFC	Protein	SNAP47	synaptosomal-associated protein, 47kDa	SRM_SNAP47	https://www.synapse.org/#!Synapse:syn10468856	527
Omics in DLPFC	Protein	SNCA	synuclein, alpha (non A4 component of amyloid precursor)	SRM_SNCA	https://www.synapse.org/#!Synapse:syn10468856	527
Omics in DLPFC	Protein	STX12	syntaxin 12	SRM_STX12	https://www.synapse.org/#!Synapse:syn10468856	527
Omics in DLPFC	Protein	STX16	syntaxin 16	SRM_STX16	https://www.synapse.org/#!Synapse:syn10468856	527
Omics in DLPFC	Protein	STX18	syntaxin 18	SRM_STX18	https://www.synapse.org/#!Synapse:syn10468856	527
Omics in DLPFC	Protein	STX1A	syntaxin 1A (brain)	SRM_STX1A	https://www.synapse.org/#!Synapse:syn10468856	527
Omics in DLPFC	Protein	STX1B	syntaxin 1B	SRM_STX1B	https://www.synapse.org/#!Synapse:syn10468856	527
Omics in DLPFC	Protein	STX4	syntaxin 4	SRM_STX4	https://www.synapse.org/#!Synapse:syn10468856	527
Omics in DLPFC	Protein	STX5	syntaxin 5	SRM_STX5	https://www.synapse.org/#!Synapse:syn10468856	500
Omics in DLPFC	Protein	STX7	syntaxin 7	SRM_STX7	https://www.synapse.org/#!Synapse:syn10468856	527
Omics in DLPFC	Protein	STXBP1	syntaxin binding protein 1	SRM_STXBP1	https://www.synapse.org/#!Synapse:syn10468856	527
Omics in DLPFC	Protein	STXBP3	syntaxin binding protein 3	SRM_STXBP3	https://www.synapse.org/#!Synapse:syn10468856	527
Omics in DLPFC	Protein	STXBP5	syntaxin binding protein 5 (tomosyn)	SRM_STXBP5	https://www.synapse.org/#!Synapse:syn10468856	527
Omics in DLPFC	Protein	STXBP6	syntaxin binding protein 6 (amisyn)	SRM_STXBP6	https://www.synapse.org/#!Synapse:syn10468856	527
Omics in DLPFC	Protein	SV2B	synaptic vesicle glycoprotein 2B	SRM_SV2B	https://www.synapse.org/#!Synapse:syn10468856	527
Omics in DLPFC	Protein	SYN1	synapsin I	SRM_SYN1	https://www.synapse.org/#!Synapse:syn10468856	527
Omics in DLPFC	Protein	SYN2	synapsin II	SRM_SYN2	https://www.synapse.org/#!Synapse:syn10468856	527
Omics in DLPFC	Protein	SYN3	synapsin III	SRM_SYN3	https://www.synapse.org/#!Synapse:syn10468856	527
Omics in DLPFC	Protein	SYT1	synaptotagmin I	SRM_SYT1	https://www.synapse.org/#!Synapse:syn10468856	527
Omics in DLPFC	Protein	SYT11	synaptotagmin XI	SRM_SYT11	https://www.synapse.org/#!Synapse:syn10468856	527
Omics in DLPFC	Protein	SYT12	synaptotagmin XII	SRM_SYT12	https://www.synapse.org/#!Synapse:syn10468856	527
Omics in DLPFC	Protein	SYT2	synaptotagmin II	SRM_SYT2	https://www.synapse.org/#!Synapse:syn10468856	527
Omics in DLPFC	Protein	SYT7	synaptotagmin VII	SRM_SYT7	https://www.synapse.org/#!Synapse:syn10468856	527
Omics in DLPFC	Protein	TARDBP	TAR DNA binding protein	SRM_TARDBP	https://www.synapse.org/#!Synapse:syn10468856	527
Omics in DLPFC	Protein	tau_AT8	microtubule-associated protein tau	SRM_tau_AT8	https://www.synapse.org/#!Synapse:syn10468856	527
Omics in DLPFC	Protein	tau_AT8_s202	microtubule-associated protein tau	SRM_tau_AT8_s202	https://www.synapse.org/#!Synapse:syn10468856	527
Omics in DLPFC	Protein	TRIM28	tripartite motif containing 28	SRM_TRIM28	https://www.synapse.org/#!Synapse:syn10468856	527
Omics in DLPFC	Protein	UNC5C	unc-5 homolog C (C. elegans)	SRM_UNC5C	https://www.synapse.org/#!Synapse:syn10468856	527
Omics in DLPFC	Protein	VAMP1	vesicle-associated membrane protein 1 (synaptobrevin 1)	SRM_VAMP1	https://www.synapse.org/#!Synapse:syn10468856	527
Omics in DLPFC	Protein	VAMP5	vesicle-associated membrane protein 5	SRM_VAMP5	https://www.synapse.org/#!Synapse:syn10468856	527
Omics in DLPFC	Protein	VAPB	VAMP (vesicle-associated membrane protein)-associated protein B and C	SRM_VAPB	https://www.synapse.org/#!Synapse:syn10468856	527
Omics in DLPFC	Protein	VAT1	vesicle amine transport 1	SRM_VAT1	https://www.synapse.org/#!Synapse:syn10468856	527
Omics in DLPFC	Protein	VGF	VGF nerve growth factor inducible	SRM_VGF	https://www.synapse.org/#!Synapse:syn10468856	527
Omics in DLPFC	Protein	VPS35	vacuolar protein sorting 35 homolog (S. cerevisiae)	SRM_VPS35	https://www.synapse.org/#!Synapse:syn10468856	527
Omics in DLPFC	Protein	VSNL1	visinin-like 1	SRM_VSNL1	https://www.synapse.org/#!Synapse:syn10468856	527
Omics in DLPFC	DNAm module	m1	8884 comethylated loci	DNAm_m1	https://www.synapse.org/#!Synapse:syn3157275	533
Omics in DLPFC	DNAm module	m100	535 comethylated loci	DNAm_m100	https://www.synapse.org/#!Synapse:syn3157275	533
Omics in DLPFC	DNAm module	m101	148 comethylated loci	DNAm_m101	https://www.synapse.org/#!Synapse:syn3157275	533
Omics in DLPFC	DNAm module	m134	3219 comethylated loci	DNAm_m134	https://www.synapse.org/#!Synapse:syn3157275	533
Omics in DLPFC	DNAm module	m135	3029 comethylated loci	DNAm_m135	https://www.synapse.org/#!Synapse:syn3157275	533
Omics in DLPFC	DNAm module	m136	379 comethylated loci	DNAm_m136	https://www.synapse.org/#!Synapse:syn3157275	533
Omics in DLPFC	DNAm module	m2	6291 comethylated loci	DNAm_m2	https://www.synapse.org/#!Synapse:syn3157275	533
Omics in DLPFC	DNAm module	m25	5535 comethylated loci	DNAm_m25	https://www.synapse.org/#!Synapse:syn3157275	533
Omics in DLPFC	DNAm module	m26	4679 comethylated loci	DNAm_m26	https://www.synapse.org/#!Synapse:syn3157275	533
Omics in DLPFC	DNAm module	m27	2955 comethylated loci	DNAm_m27	https://www.synapse.org/#!Synapse:syn3157275	533
Omics in DLPFC	DNAm module	m274	1810 comethylated loci	DNAm_m274	https://www.synapse.org/#!Synapse:syn3157275	533
Omics in DLPFC	DNAm module	m275	1733 comethylated loci	DNAm_m275	https://www.synapse.org/#!Synapse:syn3157275	533
Omics in DLPFC	DNAm module	m276	1282 comethylated loci	DNAm_m276	https://www.synapse.org/#!Synapse:syn3157275	533
Omics in DLPFC	DNAm module	m277	703 comethylated loci	DNAm_m277	https://www.synapse.org/#!Synapse:syn3157275	533
Omics in DLPFC	DNAm module	m278	524 comethylated loci	DNAm_m278	https://www.synapse.org/#!Synapse:syn3157275	533
Omics in DLPFC	DNAm module	m28	2820 comethylated loci	DNAm_m28	https://www.synapse.org/#!Synapse:syn3157275	533
Omics in DLPFC	DNAm module	m29	2763 comethylated loci	DNAm_m29	https://www.synapse.org/#!Synapse:syn3157275	533
Omics in DLPFC	DNAm module	m299	857 comethylated loci	DNAm_m299	https://www.synapse.org/#!Synapse:syn3157275	533
Omics in DLPFC	DNAm module	m3	3600 comethylated loci	DNAm_m3	https://www.synapse.org/#!Synapse:syn3157275	533
Omics in DLPFC	DNAm module	m30	2699 comethylated loci	DNAm_m30	https://www.synapse.org/#!Synapse:syn3157275	533
Omics in DLPFC	DNAm module	m300	818 comethylated loci	DNAm_m300	https://www.synapse.org/#!Synapse:syn3157275	533
Omics in DLPFC	DNAm module	m301	129 comethylated loci	DNAm_m301	https://www.synapse.org/#!Synapse:syn3157275	533
Omics in DLPFC	DNAm module	m31	2347 comethylated loci	DNAm_m31	https://www.synapse.org/#!Synapse:syn3157275	533
Omics in DLPFC	DNAm module	m32	2242 comethylated loci	DNAm_m32	https://www.synapse.org/#!Synapse:syn3157275	533
Omics in DLPFC	DNAm module	m33	837 comethylated loci	DNAm_m33	https://www.synapse.org/#!Synapse:syn3157275	533
Omics in DLPFC	DNAm module	m399	554 comethylated loci	DNAm_m399	https://www.synapse.org/#!Synapse:syn3157275	533
Omics in DLPFC	DNAm module	m4	3260 comethylated loci	DNAm_m4	https://www.synapse.org/#!Synapse:syn3157275	533
Omics in DLPFC	DNAm module	m400	522 comethylated loci	DNAm_m400	https://www.synapse.org/#!Synapse:syn3157275	533
Omics in DLPFC	DNAm module	m401	349 comethylated loci	DNAm_m401	https://www.synapse.org/#!Synapse:syn3157275	533
Omics in DLPFC	DNAm module	m402	261 comethylated loci	DNAm_m402	https://www.synapse.org/#!Synapse:syn3157275	533
Omics in DLPFC	DNAm module	m41	8249 comethylated loci	DNAm_m41	https://www.synapse.org/#!Synapse:syn3157275	533
Omics in DLPFC	DNAm module	m42	4813 comethylated loci	DNAm_m42	https://www.synapse.org/#!Synapse:syn3157275	533
Omics in DLPFC	DNAm module	m43	3394 comethylated loci	DNAm_m43	https://www.synapse.org/#!Synapse:syn3157275	533
Omics in DLPFC	DNAm module	m44	2930 comethylated loci	DNAm_m44	https://www.synapse.org/#!Synapse:syn3157275	533
Omics in DLPFC	DNAm module	m444	649 comethylated loci	DNAm_m444	https://www.synapse.org/#!Synapse:syn3157275	533
Omics in DLPFC	DNAm module	m445	630 comethylated loci	DNAm_m445	https://www.synapse.org/#!Synapse:syn3157275	533
Omics in DLPFC	DNAm module	m446	323 comethylated loci	DNAm_m446	https://www.synapse.org/#!Synapse:syn3157275	533
Omics in DLPFC	DNAm module	m45	2391 comethylated loci	DNAm_m45	https://www.synapse.org/#!Synapse:syn3157275	533
Omics in DLPFC	DNAm module	m46	416 comethylated loci	DNAm_m46	https://www.synapse.org/#!Synapse:syn3157275	533
Omics in DLPFC	DNAm module	m47	250 comethylated loci	DNAm_m47	https://www.synapse.org/#!Synapse:syn3157275	533
Omics in DLPFC	DNAm module	m471	153 comethylated loci	DNAm_m471	https://www.synapse.org/#!Synapse:syn3157275	533
Omics in DLPFC	DNAm module	m483	265 comethylated loci	DNAm_m483	https://www.synapse.org/#!Synapse:syn3157275	533
Omics in DLPFC	DNAm module	m5	2697 comethylated loci	DNAm_m5	https://www.synapse.org/#!Synapse:syn3157275	533
Omics in DLPFC	DNAm module	m6	1531 comethylated loci	DNAm_m6	https://www.synapse.org/#!Synapse:syn3157275	533
Omics in DLPFC	DNAm module	m62	4928 comethylated loci	DNAm_m62	https://www.synapse.org/#!Synapse:syn3157275	533
Omics in DLPFC	DNAm module	m63	2775 comethylated loci	DNAm_m63	https://www.synapse.org/#!Synapse:syn3157275	533
Omics in DLPFC	DNAm module	m64	2545 comethylated loci	DNAm_m64	https://www.synapse.org/#!Synapse:syn3157275	533
Omics in DLPFC	DNAm module	m65	2242 comethylated loci	DNAm_m65	https://www.synapse.org/#!Synapse:syn3157275	533
Omics in DLPFC	DNAm module	m66	1421 comethylated loci	DNAm_m66	https://www.synapse.org/#!Synapse:syn3157275	533
Omics in DLPFC	DNAm module	m67	1228 comethylated loci	DNAm_m67	https://www.synapse.org/#!Synapse:syn3157275	533
Omics in DLPFC	DNAm module	m7	321 comethylated loci	DNAm_m7	https://www.synapse.org/#!Synapse:syn3157275	533
Omics in DLPFC	DNAm module	m8	193 comethylated loci	DNAm_m8	https://www.synapse.org/#!Synapse:syn3157275	533
Omics in DLPFC	DNAm module	m9	120 comethylated loci	DNAm_m9	https://www.synapse.org/#!Synapse:syn3157275	533
Omics in DLPFC	DNAm module	m95	5522 comethylated loci	DNAm_m95	https://www.synapse.org/#!Synapse:syn3157275	533
Omics in DLPFC	DNAm module	m96	5481 comethylated loci	DNAm_m96	https://www.synapse.org/#!Synapse:syn3157275	533
Omics in DLPFC	DNAm module	m97	1462 comethylated loci	DNAm_m97	https://www.synapse.org/#!Synapse:syn3157275	533
Omics in DLPFC	DNAm module	m98	753 comethylated loci	DNAm_m98	https://www.synapse.org/#!Synapse:syn3157275	533
Omics in DLPFC	DNAm module	m99	710 comethylated loci	DNAm_m99	https://www.synapse.org/#!Synapse:syn3157275	533
Omics in DLPFC	Messenger RNA module	m1	492 coexpressed genes	mRNA_m1	https://www.synapse.org/#!Synapse:syn7169817	432
Omics in DLPFC	Messenger RNA module	m10	125 coexpressed genes	mRNA_m10	https://www.synapse.org/#!Synapse:syn7169817	432
Omics in DLPFC	Messenger RNA module	m106	468 coexpressed genes	mRNA_m106	https://www.synapse.org/#!Synapse:syn7169817	432
Omics in DLPFC	Messenger RNA module	m107	412 coexpressed genes	mRNA_m107	https://www.synapse.org/#!Synapse:syn7169817	432
Omics in DLPFC	Messenger RNA module	m108	287 coexpressed genes	mRNA_m108	https://www.synapse.org/#!Synapse:syn7169817	432
Omics in DLPFC	Messenger RNA module	m109	377 coexpressed genes	mRNA_m109	https://www.synapse.org/#!Synapse:syn7169817	432
Omics in DLPFC	Messenger RNA module	m11	20 coexpressed genes	mRNA_m11	https://www.synapse.org/#!Synapse:syn7169817	432
Omics in DLPFC	Messenger RNA module	m110	338 coexpressed genes	mRNA_m110	https://www.synapse.org/#!Synapse:syn7169817	432
Omics in DLPFC	Messenger RNA module	m111	240 coexpressed genes	mRNA_m111	https://www.synapse.org/#!Synapse:syn7169817	432
Omics in DLPFC	Messenger RNA module	m112	63 coexpressed genes	mRNA_m112	https://www.synapse.org/#!Synapse:syn7169817	432
Omics in DLPFC	Messenger RNA module	m113	310 coexpressed genes	mRNA_m113	https://www.synapse.org/#!Synapse:syn7169817	432
Omics in DLPFC	Messenger RNA module	m114	263 coexpressed genes	mRNA_m114	https://www.synapse.org/#!Synapse:syn7169817	432
Omics in DLPFC	Messenger RNA module	m115	229 coexpressed genes	mRNA_m115	https://www.synapse.org/#!Synapse:syn7169817	432
Omics in DLPFC	Messenger RNA module	m116	213 coexpressed genes	mRNA_m116	https://www.synapse.org/#!Synapse:syn7169817	432
Omics in DLPFC	Messenger RNA module	m117	397 coexpressed genes	mRNA_m117	https://www.synapse.org/#!Synapse:syn7169817	432
Omics in DLPFC	Messenger RNA module	m118	394 coexpressed genes	mRNA_m118	https://www.synapse.org/#!Synapse:syn7169817	432
Omics in DLPFC	Messenger RNA module	m119	303 coexpressed genes	mRNA_m119	https://www.synapse.org/#!Synapse:syn7169817	432
Omics in DLPFC	Messenger RNA module	m12	396 coexpressed genes	mRNA_m12	https://www.synapse.org/#!Synapse:syn7169817	432
Omics in DLPFC	Messenger RNA module	m121	392 coexpressed genes	mRNA_m121	https://www.synapse.org/#!Synapse:syn7169817	432
Omics in DLPFC	Messenger RNA module	m122	352 coexpressed genes	mRNA_m122	https://www.synapse.org/#!Synapse:syn7169817	432
Omics in DLPFC	Messenger RNA module	m123	306 coexpressed genes	mRNA_m123	https://www.synapse.org/#!Synapse:syn7169817	432
Omics in DLPFC	Messenger RNA module	m125	392 coexpressed genes	mRNA_m125	https://www.synapse.org/#!Synapse:syn7169817	432
Omics in DLPFC	Messenger RNA module	m126	347 coexpressed genes	mRNA_m126	https://www.synapse.org/#!Synapse:syn7169817	432
Omics in DLPFC	Messenger RNA module	m127	72 coexpressed genes	mRNA_m127	https://www.synapse.org/#!Synapse:syn7169817	432
Omics in DLPFC	Messenger RNA module	m128	66 coexpressed genes	mRNA_m128	https://www.synapse.org/#!Synapse:syn7169817	432
Omics in DLPFC	Messenger RNA module	m13	328 coexpressed genes	mRNA_m13	https://www.synapse.org/#!Synapse:syn7169817	432
Omics in DLPFC	Messenger RNA module	m130	18 coexpressed genes	mRNA_m130	https://www.synapse.org/#!Synapse:syn7169817	432
Omics in DLPFC	Messenger RNA module	m131	30 coexpressed genes	mRNA_m131	https://www.synapse.org/#!Synapse:syn7169817	432
Omics in DLPFC	Messenger RNA module	m14	326 coexpressed genes	mRNA_m14	https://www.synapse.org/#!Synapse:syn7169817	432
Omics in DLPFC	Messenger RNA module	m16	337 coexpressed genes	mRNA_m16	https://www.synapse.org/#!Synapse:syn7169817	432
Omics in DLPFC	Messenger RNA module	m17	312 coexpressed genes	mRNA_m17	https://www.synapse.org/#!Synapse:syn7169817	432
Omics in DLPFC	Messenger RNA module	m18	228 coexpressed genes	mRNA_m18	https://www.synapse.org/#!Synapse:syn7169817	432
Omics in DLPFC	Messenger RNA module	m187	30 coexpressed genes	mRNA_m187	https://www.synapse.org/#!Synapse:syn7169817	432
Omics in DLPFC	Messenger RNA module	m19	178 coexpressed genes	mRNA_m19	https://www.synapse.org/#!Synapse:syn7169817	432
Omics in DLPFC	Messenger RNA module	m2	503 coexpressed genes	mRNA_m2	https://www.synapse.org/#!Synapse:syn7169817	432
Omics in DLPFC	Messenger RNA module	m21	276 coexpressed genes	mRNA_m21	https://www.synapse.org/#!Synapse:syn7169817	432
Omics in DLPFC	Messenger RNA module	m22	265 coexpressed genes	mRNA_m22	https://www.synapse.org/#!Synapse:syn7169817	432
Omics in DLPFC	Messenger RNA module	m23	248 coexpressed genes	mRNA_m23	https://www.synapse.org/#!Synapse:syn7169817	432
Omics in DLPFC	Messenger RNA module	m233	45 coexpressed genes	mRNA_m233	https://www.synapse.org/#!Synapse:syn7169817	432
Omics in DLPFC	Messenger RNA module	m234	29 coexpressed genes	mRNA_m234	https://www.synapse.org/#!Synapse:syn7169817	432
Omics in DLPFC	Messenger RNA module	m257	45 coexpressed genes	mRNA_m257	https://www.synapse.org/#!Synapse:syn7169817	432
Omics in DLPFC	Messenger RNA module	m3	288 coexpressed genes	mRNA_m3	https://www.synapse.org/#!Synapse:syn7169817	432
Omics in DLPFC	Messenger RNA module	m4	455 coexpressed genes	mRNA_m4	https://www.synapse.org/#!Synapse:syn7169817	432
Omics in DLPFC	Messenger RNA module	m5	392 coexpressed genes	mRNA_m5	https://www.synapse.org/#!Synapse:syn7169817	432
Omics in DLPFC	Messenger RNA module	m6	291 coexpressed genes	mRNA_m6	https://www.synapse.org/#!Synapse:syn7169817	432
Omics in DLPFC	Messenger RNA module	m61	16 coexpressed genes	mRNA_m61	https://www.synapse.org/#!Synapse:syn7169817	432
Omics in DLPFC	Messenger RNA module	m7	105 coexpressed genes	mRNA_m7	https://www.synapse.org/#!Synapse:syn7169817	432
Omics in DLPFC	Messenger RNA module	m8	212 coexpressed genes	mRNA_m8	https://www.synapse.org/#!Synapse:syn7169817	432
Omics in DLPFC	Messenger RNA module	m9	228 coexpressed genes	mRNA_m9	https://www.synapse.org/#!Synapse:syn7169817	432
Omics in DLPFC	H3K9AC module	m1	589 coacetylated loci	Hac_m1	https://www.synapse.org/#!Synapse:syn4896408	516
Omics in DLPFC	H3K9AC module	m11	460 coacetylated loci	Hac_m11	https://www.synapse.org/#!Synapse:syn4896408	516
Omics in DLPFC	H3K9AC module	m111	433 coacetylated loci	Hac_m111	https://www.synapse.org/#!Synapse:syn4896408	516
Omics in DLPFC	H3K9AC module	m112	421 coacetylated loci	Hac_m112	https://www.synapse.org/#!Synapse:syn4896408	516
Omics in DLPFC	H3K9AC module	m113	385 coacetylated loci	Hac_m113	https://www.synapse.org/#!Synapse:syn4896408	516
Omics in DLPFC	H3K9AC module	m115	459 coacetylated loci	Hac_m115	https://www.synapse.org/#!Synapse:syn4896408	516
Omics in DLPFC	H3K9AC module	m116	382 coacetylated loci	Hac_m116	https://www.synapse.org/#!Synapse:syn4896408	516
Omics in DLPFC	H3K9AC module	m117	303 coacetylated loci	Hac_m117	https://www.synapse.org/#!Synapse:syn4896408	516
Omics in DLPFC	H3K9AC module	m12	379 coacetylated loci	Hac_m12	https://www.synapse.org/#!Synapse:syn4896408	516
Omics in DLPFC	H3K9AC module	m121	46 coacetylated loci	Hac_m121	https://www.synapse.org/#!Synapse:syn4896408	516
Omics in DLPFC	H3K9AC module	m13	353 coacetylated loci	Hac_m13	https://www.synapse.org/#!Synapse:syn4896408	516
Omics in DLPFC	H3K9AC module	m2	534 coacetylated loci	Hac_m2	https://www.synapse.org/#!Synapse:syn4896408	516
Omics in DLPFC	H3K9AC module	m201	449 coacetylated loci	Hac_m201	https://www.synapse.org/#!Synapse:syn4896408	516
Omics in DLPFC	H3K9AC module	m202	358 coacetylated loci	Hac_m202	https://www.synapse.org/#!Synapse:syn4896408	516
Omics in DLPFC	H3K9AC module	m203	333 coacetylated loci	Hac_m203	https://www.synapse.org/#!Synapse:syn4896408	516
Omics in DLPFC	H3K9AC module	m204	128 coacetylated loci	Hac_m204	https://www.synapse.org/#!Synapse:syn4896408	516
Omics in DLPFC	H3K9AC module	m207	365 coacetylated loci	Hac_m207	https://www.synapse.org/#!Synapse:syn4896408	516
Omics in DLPFC	H3K9AC module	m208	322 coacetylated loci	Hac_m208	https://www.synapse.org/#!Synapse:syn4896408	516
Omics in DLPFC	H3K9AC module	m209	211 coacetylated loci	Hac_m209	https://www.synapse.org/#!Synapse:syn4896408	516
Omics in DLPFC	H3K9AC module	m210	179 coacetylated loci	Hac_m210	https://www.synapse.org/#!Synapse:syn4896408	516
Omics in DLPFC	H3K9AC module	m214	390 coacetylated loci	Hac_m214	https://www.synapse.org/#!Synapse:syn4896408	516
Omics in DLPFC	H3K9AC module	m215	371 coacetylated loci	Hac_m215	https://www.synapse.org/#!Synapse:syn4896408	516
Omics in DLPFC	H3K9AC module	m216	196 coacetylated loci	Hac_m216	https://www.synapse.org/#!Synapse:syn4896408	516
Omics in DLPFC	H3K9AC module	m232	684 coacetylated loci	Hac_m232	https://www.synapse.org/#!Synapse:syn4896408	516
Omics in DLPFC	H3K9AC module	m233	632 coacetylated loci	Hac_m233	https://www.synapse.org/#!Synapse:syn4896408	516
Omics in DLPFC	H3K9AC module	m234	287 coacetylated loci	Hac_m234	https://www.synapse.org/#!Synapse:syn4896408	516
Omics in DLPFC	H3K9AC module	m237	566 coacetylated loci	Hac_m237	https://www.synapse.org/#!Synapse:syn4896408	516
Omics in DLPFC	H3K9AC module	m238	469 coacetylated loci	Hac_m238	https://www.synapse.org/#!Synapse:syn4896408	516
Omics in DLPFC	H3K9AC module	m239	454 coacetylated loci	Hac_m239	https://www.synapse.org/#!Synapse:syn4896408	516
Omics in DLPFC	H3K9AC module	m242	30 coacetylated loci	Hac_m242	https://www.synapse.org/#!Synapse:syn4896408	516
Omics in DLPFC	H3K9AC module	m243	18 coacetylated loci	Hac_m243	https://www.synapse.org/#!Synapse:syn4896408	516
Omics in DLPFC	H3K9AC module	m26	484 coacetylated loci	Hac_m26	https://www.synapse.org/#!Synapse:syn4896408	516
Omics in DLPFC	H3K9AC module	m27	445 coacetylated loci	Hac_m27	https://www.synapse.org/#!Synapse:syn4896408	516
Omics in DLPFC	H3K9AC module	m28	82 coacetylated loci	Hac_m28	https://www.synapse.org/#!Synapse:syn4896408	516
Omics in DLPFC	H3K9AC module	m290	417 coacetylated loci	Hac_m290	https://www.synapse.org/#!Synapse:syn4896408	516
Omics in DLPFC	H3K9AC module	m291	378 coacetylated loci	Hac_m291	https://www.synapse.org/#!Synapse:syn4896408	516
Omics in DLPFC	H3K9AC module	m292	143 coacetylated loci	Hac_m292	https://www.synapse.org/#!Synapse:syn4896408	516
Omics in DLPFC	H3K9AC module	m3	52 coacetylated loci	Hac_m3	https://www.synapse.org/#!Synapse:syn4896408	516
Omics in DLPFC	H3K9AC module	m319	315 coacetylated loci	Hac_m319	https://www.synapse.org/#!Synapse:syn4896408	516
Omics in DLPFC	H3K9AC module	m320	286 coacetylated loci	Hac_m320	https://www.synapse.org/#!Synapse:syn4896408	516
Omics in DLPFC	H3K9AC module	m321	156 coacetylated loci	Hac_m321	https://www.synapse.org/#!Synapse:syn4896408	516
Omics in DLPFC	H3K9AC module	m345	337 coacetylated loci	Hac_m345	https://www.synapse.org/#!Synapse:syn4896408	516
Omics in DLPFC	H3K9AC module	m346	334 coacetylated loci	Hac_m346	https://www.synapse.org/#!Synapse:syn4896408	516
Omics in DLPFC	H3K9AC module	m4	38 coacetylated loci	Hac_m4	https://www.synapse.org/#!Synapse:syn4896408	516
Omics in DLPFC	H3K9AC module	m404	636 coacetylated loci	Hac_m404	https://www.synapse.org/#!Synapse:syn4896408	516
Omics in DLPFC	H3K9AC module	m405	543 coacetylated loci	Hac_m405	https://www.synapse.org/#!Synapse:syn4896408	516
Omics in DLPFC	H3K9AC module	m406	294 coacetylated loci	Hac_m406	https://www.synapse.org/#!Synapse:syn4896408	516
Omics in DLPFC	H3K9AC module	m407	49 coacetylated loci	Hac_m407	https://www.synapse.org/#!Synapse:syn4896408	516
Omics in DLPFC	H3K9AC module	m410	516 coacetylated loci	Hac_m410	https://www.synapse.org/#!Synapse:syn4896408	516
Omics in DLPFC	H3K9AC module	m411	495 coacetylated loci	Hac_m411	https://www.synapse.org/#!Synapse:syn4896408	516
Omics in DLPFC	H3K9AC module	m412	351 coacetylated loci	Hac_m412	https://www.synapse.org/#!Synapse:syn4896408	516
Omics in DLPFC	H3K9AC module	m413	17 coacetylated loci	Hac_m413	https://www.synapse.org/#!Synapse:syn4896408	516
Omics in DLPFC	H3K9AC module	m417	338 coacetylated loci	Hac_m417	https://www.synapse.org/#!Synapse:syn4896408	516
Omics in DLPFC	H3K9AC module	m418	294 coacetylated loci	Hac_m418	https://www.synapse.org/#!Synapse:syn4896408	516
Omics in DLPFC	H3K9AC module	m419	277 coacetylated loci	Hac_m419	https://www.synapse.org/#!Synapse:syn4896408	516
Omics in DLPFC	H3K9AC module	m434	442 coacetylated loci	Hac_m434	https://www.synapse.org/#!Synapse:syn4896408	516
Omics in DLPFC	H3K9AC module	m435	396 coacetylated loci	Hac_m435	https://www.synapse.org/#!Synapse:syn4896408	516
Omics in DLPFC	H3K9AC module	m436	310 coacetylated loci	Hac_m436	https://www.synapse.org/#!Synapse:syn4896408	516
Omics in DLPFC	H3K9AC module	m437	41 coacetylated loci	Hac_m437	https://www.synapse.org/#!Synapse:syn4896408	516
Omics in DLPFC	H3K9AC module	m443	334 coacetylated loci	Hac_m443	https://www.synapse.org/#!Synapse:syn4896408	516
Omics in DLPFC	H3K9AC module	m444	300 coacetylated loci	Hac_m444	https://www.synapse.org/#!Synapse:syn4896408	516
Omics in DLPFC	H3K9AC module	m445	296 coacetylated loci	Hac_m445	https://www.synapse.org/#!Synapse:syn4896408	516
Omics in DLPFC	H3K9AC module	m446	232 coacetylated loci	Hac_m446	https://www.synapse.org/#!Synapse:syn4896408	516
Omics in DLPFC	H3K9AC module	m449	384 coacetylated loci	Hac_m449	https://www.synapse.org/#!Synapse:syn4896408	516
Omics in DLPFC	H3K9AC module	m450	376 coacetylated loci	Hac_m450	https://www.synapse.org/#!Synapse:syn4896408	516
Omics in DLPFC	H3K9AC module	m451	173 coacetylated loci	Hac_m451	https://www.synapse.org/#!Synapse:syn4896408	516
Omics in DLPFC	H3K9AC module	m452	21 coacetylated loci	Hac_m452	https://www.synapse.org/#!Synapse:syn4896408	516
Omics in DLPFC	H3K9AC module	m466	43 coacetylated loci	Hac_m466	https://www.synapse.org/#!Synapse:syn4896408	516
Omics in DLPFC	H3K9AC module	m537	61 coacetylated loci	Hac_m537	https://www.synapse.org/#!Synapse:syn4896408	516
Omics in DLPFC	H3K9AC module	m54	659 coacetylated loci	Hac_m54	https://www.synapse.org/#!Synapse:syn4896408	516
Omics in DLPFC	H3K9AC module	m55	571 coacetylated loci	Hac_m55	https://www.synapse.org/#!Synapse:syn4896408	516
Omics in DLPFC	H3K9AC module	m56	139 coacetylated loci	Hac_m56	https://www.synapse.org/#!Synapse:syn4896408	516
Omics in DLPFC	H3K9AC module	m616	13 coacetylated loci	Hac_m616	https://www.synapse.org/#!Synapse:syn4896408	516
Omics in DLPFC	H3K9AC module	m662	12 coacetylated loci	Hac_m662	https://www.synapse.org/#!Synapse:syn4896408	516
Omics in DLPFC	H3K9AC module	m75	604 coacetylated loci	Hac_m75	https://www.synapse.org/#!Synapse:syn4896408	516
Omics in DLPFC	H3K9AC module	m76	541 coacetylated loci	Hac_m76	https://www.synapse.org/#!Synapse:syn4896408	516
Omics in DLPFC	H3K9AC module	m77	208 coacetylated loci	Hac_m77	https://www.synapse.org/#!Synapse:syn4896408	516
Omics in DLPFC	H3K9AC module	m89	241 coacetylated loci	Hac_m89	https://www.synapse.org/#!Synapse:syn4896408	516
Omics in DLPFC	H3K9AC module	m90	215 coacetylated loci	Hac_m90	https://www.synapse.org/#!Synapse:syn4896408	516
Omics in DLPFC	H3K9AC module	m91	193 coacetylated loci	Hac_m91	https://www.synapse.org/#!Synapse:syn4896408	516
