# Supplementary material for: Genetic risk for Alzheimer’s dementia predicts motor deficits through multi-omic systems in older adults
Source: Transl Psychiatry. 2019 Oct 3;9:241. doi: 10.1038/s41398-019-0577-4 (PMC6776503; doi:10.1038/s41398-019-0577-4)
Supplement: Supplementary file 4 — Supplementary Table 3 [file 41398_2019_577_MOESM4_ESM.xlsx]

## Sheet: TableS3
Table S3. SNPs used for calculating PRSs.
SNP_ID	CHR	POSITION	A1	A2	P	BETA/OR	GWAS_panel
11:47449072	11	47449072	A	G	8.61394e-09	0.0754865	IGAP
11:59923508	11	59923508	G	A	4.70557e-16	-0.10983	IGAP
11:85867875	11	85867875	A	G	2.4728e-25	-0.139487	IGAP
11:121435587	11	121435587	C	T	2.16789e-14	-0.260119	IGAP
14:53400629	14	53400629	C	T	4.31125e-09	0.135645	IGAP
14:92926952	14	92926952	T	G	2.72637e-09	-0.0973198	IGAP
19:1039444	19	1039444	C	T	4.21317e-09	0.0982279	IGAP
19:1062164	19	1062164	C	T	3.97794e-08	-0.196674	IGAP
19:1063443	19	1063443	A	G	4.64416e-15	0.141066	IGAP
19:45410002	19	45410002	A	G	0	1.2762	IGAP
19:45410444	19	45410444	A	G	5.24445e-106	-0.38882	IGAP
1:207692049	1	207692049	A	G	8.88294e-23	0.163623	IGAP
20:55018260	20	55018260	C	T	2.98827e-08	-0.13242	IGAP
2:127887985	2	127887985	A	C	4.35001e-10	0.112214	IGAP
2:127892810	2	127892810	T	C	8.66165e-46	0.202014	IGAP
2:234068476	2	234068476	T	C	3.12817e-08	0.0759935	IGAP
4:11630049	4	11630049	T	C	3.50307e-08	0.079588	IGAP
6:32578530	6	32578530	C	A	4.82576e-12	0.108233	IGAP
6:32652196	6	32652196	C	T	3.72674e-10	-0.151835	IGAP
6:47487762	6	47487762	G	A	4.89317e-11	0.0961721	IGAP
7:37841534	7	37841534	G	A	5.92808e-09	-0.077449	IGAP
7:100091795	7	100091795	T	C	1.29352e-09	-0.0881282	IGAP
7:143099133	7	143099133	A	C	5.02586e-14	-0.12866	IGAP
7:143132183	7	143132183	G	A	2.49775e-09	-0.0861362	IGAP
8:27195121	8	27195121	C	T	9.65914e-14	0.0999169	IGAP
8:27268168	8	27268168	C	T	1.90994e-08	-0.140297	IGAP
8:27467686	8	27467686	C	T	8.80402e-26	-0.149568	IGAP
8:96054000	8	96054000	T	C	4.43878e-08	0.0706746	IGAP
2:127812256	2	127812256	A	G	8.49168e-08	0.139543	IGAP
5:88223420	5	88223420	G	A	6.17409e-08	-0.0748834	IGAP
12:43967677	12	43967677	G	T	5.17618e-07	0.068422	IGAP
14:75228231	14	75228231	T	C	9.80679e-07	0.132421	IGAP
14:107180574	14	107180574	T	C	4.7632e-07	-0.134313	IGAP
15:51040798	15	51040798	C	T	2.6208e-07	-0.0711668	IGAP
15:59045774	15	59045774	G	A	9.39992e-07	-0.06976	IGAP
15:64725490	15	64725490	C	T	2.65611e-07	0.259324	IGAP
17:5137047	17	5137047	A	G	3.93288e-07	0.0982068	IGAP
17:61499732	17	61499732	T	C	9.6494e-07	0.246464	IGAP
2:127829704	2	127829704	C	T	8.85999e-07	-0.0896012	IGAP
5:179238261	5	179238261	T	C	3.5948e-07	0.312077	IGAP
6:32667364	6	32667364	T	C	5.41867e-07	0.0887071	IGAP
6:41154650	6	41154650	T	C	4.2354e-07	-0.0724195	IGAP
7:143198249	7	143198249	C	A	5.66995e-07	-0.122409	IGAP
8:27405990	8	27405990	A	G	5.54934e-07	0.202682	IGAP
10:11720308	10	11720308	G	A	1.78828e-06	0.0649485	IGAP
10:89787275	10	89787275	A	G	5.09672e-06	-0.0588844	IGAP
11:925510	11	925510	A	G	1.14901e-06	-0.0687644	IGAP
11:85862728	11	85862728	G	A	7.51237e-06	0.0876086	IGAP
14:92931737	14	92931737	G	A	2.17115e-06	0.070313	IGAP
15:82444437	15	82444437	A	G	6.89654e-06	-0.06985	IGAP
16:19769394	16	19769394	G	A	3.36744e-06	-0.080183	IGAP
16:19960190	16	19960190	A	G	5.9849e-06	0.112338	IGAP
16:70694000	16	70694000	A	C	1.37487e-06	0.100938	IGAP
16:70748408	16	70748408	G	T	6.98451e-06	0.0598473	IGAP
17:1464466	17	1464466	A	G	5.5009e-06	0.0766426	IGAP
17:56410041	17	56410041	G	A	2.11296e-06	-0.0626847	IGAP
18:5955083	18	5955083	C	T	2.58125e-06	0.200249	IGAP
19:18538742	19	18538742	C	A	1.71369e-06	0.0711007	IGAP
19:51727962	19	51727962	A	C	6.15957e-06	-0.0652467	IGAP
1:153140532	1	153140532	G	A	1.53981e-06	0.190401	IGAP
1:193625596	1	193625596	T	C	1.60486e-06	0.0808732	IGAP
1:207816480	1	207816480	T	C	9.47286e-06	0.0572098	IGAP
2:37515958	2	37515958	A	G	4.4953e-06	0.0897427	IGAP
2:71600924	2	71600924	C	T	2.27601e-06	0.0730211	IGAP
3:56783806	3	56783806	C	T	7.12328e-06	0.0606906	IGAP
4:158827027	4	158827027	T	G	8.66606e-06	0.0637365	IGAP
5:14673696	5	14673696	T	C	3.94609e-06	0.0969603	IGAP
5:14730330	5	14730330	C	T	2.33038e-06	0.124565	IGAP
6:47371295	6	47371295	G	A	9.91093e-06	-0.0574858	IGAP
7:1583941	7	1583941	C	T	9.4643e-06	-0.0672053	IGAP
7:116166400	7	116166400	T	C	6.28758e-06	0.103394	IGAP
7:117521018	7	117521018	C	T	9.84844e-06	-0.223009	IGAP
8:239324	8	239324	T	C	4.0216e-06	0.139795	IGAP
8:27494366	8	27494366	C	T	2.07037e-06	-0.208584	IGAP
9:21277550	9	21277550	G	T	3.30694e-06	0.0624019	IGAP
10:6184858	10	6184858	C	T	6.71485e-05	0.13399	IGAP
10:11739928	10	11739928	T	C	4.89574e-05	-0.0829335	IGAP
10:81785898	10	81785898	G	A	3.25843e-05	-0.0650739	IGAP
10:82038779	10	82038779	A	G	2.31393e-05	0.0546398	IGAP
10:129415436	10	129415436	A	G	7.63802e-05	0.0622874	IGAP
11:5696580	11	5696580	G	A	8.99949e-05	0.0557255	IGAP
11:11472193	11	11472193	A	G	5.9678e-05	0.108211	IGAP
11:15341413	11	15341413	C	T	7.71862e-05	0.0546209	IGAP
11:85533990	11	85533990	A	G	3.41394e-05	0.171025	IGAP
11:121423552	11	121423552	T	C	6.95699e-05	-0.0883986	IGAP
11:121489416	11	121489416	G	A	2.86027e-05	-0.143577	IGAP
11:130758113	11	130758113	A	G	9.37444e-05	-0.0556585	IGAP
12:7169661	12	7169661	T	C	1.12746e-05	-0.0872437	IGAP
12:10760380	12	10760380	G	A	6.78895e-05	-0.0671904	IGAP
12:69354633	12	69354633	T	C	1.54958e-05	0.0588482	IGAP
12:113076475	12	113076475	T	C	7.84022e-05	-0.152601	IGAP
12:113376320	12	113376320	C	T	3.71253e-05	-0.0561945	IGAP
12:114692626	12	114692626	A	G	6.40353e-05	0.0766781	IGAP
13:27543193	13	27543193	T	C	1.09697e-05	0.202367	IGAP
13:109776760	13	109776760	A	C	1.50926e-05	-0.0958337	IGAP
14:88798048	14	88798048	A	G	1.99026e-05	0.059402	IGAP
14:92318816	14	92318816	G	A	5.57311e-05	0.0528656	IGAP
14:104011994	14	104011994	A	G	2.88367e-05	0.0633263	IGAP
15:58500883	15	58500883	T	C	3.01612e-05	-0.140578	IGAP
15:64592270	15	64592270	C	T	1.49e-05	0.2047	IGAP
15:89330764	15	89330764	C	A	3.41499e-05	-0.0720335	IGAP
16:11223321	16	11223321	G	A	9.70044e-05	0.0818265	IGAP
16:21035632	16	21035632	T	C	3.39572e-05	0.0535342	IGAP
16:70710858	16	70710858	T	C	6.9926e-05	0.0962133	IGAP
16:70816893	16	70816893	C	T	1.95133e-05	-0.0768392	IGAP
16:81773209	16	81773209	A	G	1.63992e-05	-0.0573583	IGAP
16:81824242	16	81824242	G	T	3.27725e-05	-0.0736861	IGAP
17:76555242	17	76555242	T	G	2.65189e-05	0.0852491	IGAP
18:8970615	18	8970615	C	T	1.20404e-05	-0.0596952	IGAP
18:9663136	18	9663136	A	G	6.0206e-05	0.053047	IGAP
18:35819460	18	35819460	A	G	1.87445e-05	-0.0565438	IGAP
18:64432066	18	64432066	C	T	3.99401e-05	0.1358	IGAP
18:65380031	18	65380031	A	C	4.91964e-05	0.0729246	IGAP
18:66464773	18	66464773	T	C	8.55081e-05	-0.0693777	IGAP
18:71069014	18	71069014	C	T	8.90384e-05	0.0681625	IGAP
19:1051214	19	1051214	G	A	1.35164e-05	-0.0633267	IGAP
1:15741716	1	15741716	G	A	2.16797e-05	0.283927	IGAP
1:98931328	1	98931328	C	T	4.98402e-05	-0.0837548	IGAP
1:119023640	1	119023640	T	C	4.02653e-05	0.0555195	IGAP
1:194724361	1	194724361	A	G	5.01095e-05	0.0593604	IGAP
1:196840272	1	196840272	G	A	2.13931e-05	-0.0810522	IGAP
1:200953495	1	200953495	G	A	1.16618e-05	-0.0743279	IGAP
21:27473875	21	27473875	C	T	5.48079e-05	-0.0520864	IGAP
21:28156856	21	28156856	A	C	1.82877e-05	-0.0618395	IGAP
22:17790731	22	17790731	A	G	3.53421e-05	-0.0593371	IGAP
22:41627924	22	41627924	T	C	3.97889e-05	0.0622594	IGAP
2:290003	2	290003	T	C	3.60947e-05	-0.064377	IGAP
2:33736281	2	33736281	C	T	1.57716e-05	0.0657159	IGAP
2:42584598	2	42584598	G	T	1.88443e-05	0.0596326	IGAP
2:52709599	2	52709599	G	A	3.38399e-05	0.0783266	IGAP
2:53095923	2	53095923	T	G	1.13254e-05	-0.0571374	IGAP
2:106633130	2	106633130	C	T	6.91768e-05	-0.0529758	IGAP
2:116601843	2	116601843	C	T	4.56039e-05	-0.0851575	IGAP
2:220699911	2	220699911	T	C	6.80172e-05	0.0879955	IGAP
2:232931468	2	232931468	G	A	4.65803e-05	-0.225077	IGAP
2:233977318	2	233977318	A	G	3.66498e-05	-0.0745663	IGAP
2:239722458	2	239722458	T	C	8.46328e-05	-0.112184	IGAP
3:423018	3	423018	C	A	1.2289e-05	-0.0630507	IGAP
3:57204419	3	57204419	G	A	9.22762e-05	-0.0544219	IGAP
3:128312069	3	128312069	C	T	1.24868e-05	-0.0581803	IGAP
4:47818208	4	47818208	A	G	9.84969e-05	-0.0695528	IGAP
4:61925972	4	61925972	G	A	2.96674e-05	-0.0944447	IGAP
4:72168875	4	72168875	A	G	4.96586e-05	-0.129334	IGAP
4:110017182	4	110017182	T	C	1.99879e-05	-0.12533	IGAP
4:135908104	4	135908104	T	C	3.75737e-05	-0.0633385	IGAP
4:152994530	4	152994530	G	A	3.3195e-05	-0.0548628	IGAP
5:8906295	5	8906295	A	C	3.27359e-05	-0.0553098	IGAP
5:10577895	5	10577895	C	T	5.284e-05	0.0892022	IGAP
5:71947147	5	71947147	A	C	2.08991e-05	-0.136205	IGAP
5:139712239	5	139712239	G	A	1.0429e-05	0.0573917	IGAP
5:141883061	5	141883061	G	A	4.78937e-05	0.0730939	IGAP
5:176984163	5	176984163	C	A	2.20592e-05	0.124772	IGAP
6:14698808	6	14698808	G	T	8.01392e-05	-0.0779909	IGAP
6:27863828	6	27863828	T	C	2.11626e-05	0.203841	IGAP
6:30417459	6	30417459	T	C	5.62435e-05	0.0719007	IGAP
6:31105413	6	31105413	G	A	4.24242e-05	-0.0558036	IGAP
6:105378995	6	105378995	C	T	5.90518e-05	0.149868	IGAP
7:5618237	7	5618237	T	C	9.24472e-05	0.0528092	IGAP
7:28259233	7	28259233	C	T	4.44556e-05	-0.0710411	IGAP
7:32511951	7	32511951	A	C	2.42405e-05	-0.0760559	IGAP
7:98829169	7	98829169	G	T	3.78498e-05	0.0602522	IGAP
7:101639759	7	101639759	A	C	6.62617e-05	0.0583488	IGAP
7:105719901	7	105719901	T	C	2.35857e-05	-0.0754414	IGAP
7:111592231	7	111592231	G	A	9.5206e-05	-0.0955811	IGAP
8:10641965	8	10641965	A	G	8.1878e-05	-0.0620121	IGAP
8:27315447	8	27315447	G	A	3.42875e-05	-0.0820766	IGAP
8:68308189	8	68308189	G	A	3.59421e-05	0.0957904	IGAP
8:116416131	8	116416131	T	C	1.61924e-05	0.0709017	IGAP
8:127352404	8	127352404	T	C	8.24019e-05	0.138349	IGAP
8:143673519	8	143673519	T	C	7.76406e-05	0.140496	IGAP
9:3639234	9	3639234	C	A	7.75355e-05	0.0610674	IGAP
9:85449186	9	85449186	T	G	7.75201e-05	0.121228	IGAP
9:98358166	9	98358166	C	T	1.96722e-05	0.0646024	IGAP
10:11702425	10	11702425	T	C	0.000213341	-0.155722	IGAP
10:22856279	10	22856279	T	C	0.000222213	-0.0521538	IGAP
10:23160971	10	23160971	G	T	0.000431436	0.0779325	IGAP
10:28922808	10	28922808	T	C	0.000992422	-0.0541829	IGAP
10:43288816	10	43288816	G	A	0.000641897	0.138721	IGAP
10:58542026	10	58542026	G	A	0.000426056	0.0763462	IGAP
10:59870890	10	59870890	T	C	0.000282613	-0.115618	IGAP
10:62518655	10	62518655	A	C	0.000184025	-0.048286	IGAP
10:72524413	10	72524413	G	A	0.000209198	-0.0497371	IGAP
10:76488005	10	76488005	A	G	0.00021168	-0.0575559	IGAP
10:81693613	10	81693613	T	C	0.00021899	0.0913792	IGAP
10:90547576	10	90547576	A	C	0.000102571	-0.0520824	IGAP
10:112860526	10	112860526	G	A	0.000298543	0.0533341	IGAP
10:124120559	10	124120559	A	G	0.00029725	-0.0489155	IGAP
10:125863212	10	125863212	A	C	0.000142261	-0.0599319	IGAP
10:131575667	10	131575667	A	G	0.00069822	0.0976962	IGAP
10:132988017	10	132988017	C	T	0.000223475	0.083284	IGAP
11:9606639	11	9606639	C	T	0.000378916	0.0652388	IGAP
11:12781659	11	12781659	G	A	0.000189645	0.0500932	IGAP
11:24383190	11	24383190	A	G	0.000692846	0.164128	IGAP
11:30004044	11	30004044	T	C	0.00056647	0.0548526	IGAP
11:43140523	11	43140523	T	G	0.0006794	0.2166	IGAP
11:44293434	11	44293434	C	A	0.000491121	0.0548569	IGAP
11:45845740	11	45845740	T	C	0.000393337	0.0539815	IGAP
11:47967292	11	47967292	G	T	0.000343416	-0.181738	IGAP
11:70098040	11	70098040	A	C	0.00032442	0.114099	IGAP
11:70440026	11	70440026	G	A	0.000525149	-0.0451155	IGAP
11:76434820	11	76434820	G	A	0.000730503	-0.0497367	IGAP
11:81030314	11	81030314	A	G	0.000489999	-0.0612796	IGAP
11:99878466	11	99878466	C	T	0.000121754	0.101481	IGAP
11:107354642	11	107354642	T	C	0.000487496	-0.0598477	IGAP
11:121206872	11	121206872	C	T	0.000541604	0.0585853	IGAP
11:121436955	11	121436955	T	C	0.000319658	0.0507651	IGAP
12:7255370	12	7255370	C	T	0.000585076	-0.0673584	IGAP
12:40319045	12	40319045	G	A	0.000698749	0.0702428	IGAP
12:47020716	12	47020716	C	T	0.000941247	-0.233528	IGAP
12:49107756	12	49107756	A	C	0.000195522	-0.0533991	IGAP
12:53191937	12	53191937	A	C	0.000415027	0.184256	IGAP
12:53813003	12	53813003	T	C	0.000373392	0.0773989	IGAP
12:62052918	12	62052918	C	A	0.000666881	-0.0533085	IGAP
12:75108030	12	75108030	T	C	0.000445786	0.0847917	IGAP
12:88789472	12	88789472	A	G	0.000173695	-0.0751703	IGAP
12:109322210	12	109322210	T	C	0.000772841	0.0495774	IGAP
12:112643847	12	112643847	C	T	0.0001772	-0.1298	IGAP
12:113521885	12	113521885	C	T	0.000279636	-0.111032	IGAP
12:116955583	12	116955583	A	G	0.000496918	0.0809657	IGAP
12:122275012	12	122275012	T	C	0.000683997	0.0576305	IGAP
12:123425575	12	123425575	T	C	0.000291941	0.0507451	IGAP
12:126834351	12	126834351	A	G	0.000824928	0.0458733	IGAP
12:131424436	12	131424436	C	T	0.000576509	0.0490107	IGAP
13:21691373	13	21691373	T	C	0.000964674	-0.0449851	IGAP
13:27542646	13	27542646	T	G	0.000120214	0.0585691	IGAP
13:38755529	13	38755529	G	A	0.000824162	-0.0475867	IGAP
13:48612411	13	48612411	C	T	0.00086	0.1445	IGAP
13:48687803	13	48687803	T	G	0.0002933	0.1566	IGAP
13:53179115	13	53179115	C	T	0.000925579	0.0722854	IGAP
13:72040800	13	72040800	C	T	0.0008669	0.3481	IGAP
13:95150403	13	95150403	G	A	0.000266194	-0.0500327	IGAP
13:102326448	13	102326448	A	G	0.000469718	-0.0462441	IGAP
13:108731279	13	108731279	C	A	0.000288139	0.10284	IGAP
13:113606139	13	113606139	T	C	0.000288237	-0.0508931	IGAP
14:24866685	14	24866685	G	A	0.000607183	0.0595219	IGAP
14:27592165	14	27592165	G	A	0.00014901	0.147182	IGAP
14:30231967	14	30231967	A	G	0.000418121	0.0570509	IGAP
14:32952020	14	32952020	G	A	0.000818181	0.0438957	IGAP
14:34446715	14	34446715	C	T	0.000206799	-0.060178	IGAP
14:44372995	14	44372995	T	C	0.000790617	0.123171	IGAP
14:51942281	14	51942281	A	G	0.000630609	0.104671	IGAP
14:75178693	14	75178693	C	T	0.000745143	0.0431989	IGAP
14:87565864	14	87565864	A	G	0.000788445	0.0457709	IGAP
14:89508519	14	89508519	C	T	0.00011907	0.0641236	IGAP
14:92855964	14	92855964	A	G	0.000250167	0.0514081	IGAP
15:25781675	15	25781675	C	T	0.000294558	-0.0482388	IGAP
15:32946561	15	32946561	T	C	0.000172276	-0.0571655	IGAP
15:34417594	15	34417594	G	A	0.000124317	0.105454	IGAP
15:46678124	15	46678124	G	A	0.000890181	0.132487	IGAP
15:50213690	15	50213690	C	T	0.00034063	-0.0473539	IGAP
15:54518551	15	54518551	T	C	0.00017589	0.0861893	IGAP
15:61217551	15	61217551	C	T	0.000632503	0.0479302	IGAP
15:84442933	15	84442933	C	T	0.000324287	-0.0602303	IGAP
15:84702727	15	84702727	G	A	0.000287099	0.0570686	IGAP
15:84715689	15	84715689	A	G	0.00048938	0.206582	IGAP
15:90619154	15	90619154	G	A	0.000816981	-0.0509975	IGAP
15:93600976	15	93600976	T	C	0.000138292	-0.0542398	IGAP
15:97408879	15	97408879	T	G	0.000445747	0.0499447	IGAP
15:99056335	15	99056335	T	C	0.000613826	-0.0473697	IGAP
16:9568620	16	9568620	A	G	0.00046459	-0.161276	IGAP
16:11064321	16	11064321	C	T	0.000145784	-0.0598009	IGAP
16:17666353	16	17666353	G	A	0.000229261	0.175065	IGAP
16:20522779	16	20522779	C	T	0.000777505	-0.076402	IGAP
16:31122571	16	31122571	T	C	0.00030151	-0.0536491	IGAP
16:51138448	16	51138448	T	C	0.000743356	-0.0459977	IGAP
16:57937659	16	57937659	G	T	0.000646467	0.187213	IGAP
16:84768737	16	84768737	T	G	0.00034917	-0.079674	IGAP
17:1472562	17	1472562	C	T	0.00022364	-0.0577616	IGAP
17:9751211	17	9751211	A	G	0.000132617	-0.0748144	IGAP
17:12761448	17	12761448	C	T	0.000176953	-0.0518156	IGAP
17:32132307	17	32132307	T	C	0.000255298	0.172306	IGAP
17:32973058	17	32973058	G	A	0.000590093	-0.0860898	IGAP
17:43671737	17	43671737	C	A	0.000690998	-0.0604703	IGAP
17:47295008	17	47295008	A	C	0.000406386	-0.103129	IGAP
17:47397323	17	47397323	T	C	0.000142577	0.0495026	IGAP
17:64280153	17	64280153	A	G	0.000116945	-0.0508978	IGAP
17:69033000	17	69033000	A	G	0.000260039	-0.0552681	IGAP
17:72534096	17	72534096	A	G	0.000460046	-0.226816	IGAP
17:73110723	17	73110723	T	C	0.000114303	0.177121	IGAP
18:24311490	18	24311490	A	G	0.000408261	0.0798742	IGAP
18:27940854	18	27940854	G	A	0.00040437	-0.0582024	IGAP
18:29088958	18	29088958	T	C	0.000105	-0.3157	IGAP
18:43400094	18	43400094	A	G	0.000744019	-0.0462748	IGAP
18:60162948	18	60162948	T	C	0.000258633	-0.188109	IGAP
18:76709633	18	76709633	G	T	0.000154113	0.080613	IGAP
19:3636770	19	3636770	A	G	0.00014737	-0.0648114	IGAP
19:24053751	19	24053751	T	C	0.000179686	0.0717701	IGAP
19:39598613	19	39598613	C	T	0.000578751	0.0644545	IGAP
19:55176262	19	55176262	A	G	0.000370993	0.0536866	IGAP
19:56423893	19	56423893	G	A	0.000561027	-0.0477204	IGAP
1:12401868	1	12401868	A	C	0.000359381	-0.0642494	IGAP
1:30066804	1	30066804	A	G	0.00061073	0.0636138	IGAP
1:30885210	1	30885210	C	T	0.000176009	-0.0530232	IGAP
1:40316155	1	40316155	T	C	0.000120354	0.0904047	IGAP
1:41083947	1	41083947	T	C	0.000134001	0.0647474	IGAP
1:68047141	1	68047141	T	C	0.000232023	0.104654	IGAP
1:76906133	1	76906133	T	C	0.000140492	-0.18786	IGAP
1:85770620	1	85770620	C	T	0.000272647	-0.0536054	IGAP
1:109504912	1	109504912	C	T	0.000771623	-0.0869225	IGAP
1:149906413	1	149906413	C	T	0.000456499	-0.0492823	IGAP
1:158391911	1	158391911	C	T	0.000241715	-0.208586	IGAP
1:163090553	1	163090553	G	A	0.000445921	0.0879103	IGAP
1:165326258	1	165326258	A	G	0.000551238	0.0513632	IGAP
1:206916362	1	206916362	C	T	0.000238015	0.191683	IGAP
1:206955041	1	206955041	G	A	0.000254469	0.0701779	IGAP
1:218151671	1	218151671	C	T	0.000529534	-0.0513844	IGAP
1:221034035	1	221034035	A	G	0.000804734	0.0511036	IGAP
1:232353008	1	232353008	T	C	0.00023588	0.082762	IGAP
1:232469811	1	232469811	T	C	0.000626646	0.100194	IGAP
1:239778660	1	239778660	T	C	0.00036924	0.0585999	IGAP
1:242063452	1	242063452	G	A	0.000193929	0.0538237	IGAP
20:1357852	20	1357852	T	G	0.000309465	0.0531611	IGAP
20:17879522	20	17879522	T	C	0.000773133	-0.0450795	IGAP
20:23437384	20	23437384	A	G	0.000122604	0.105802	IGAP
20:48627971	20	48627971	T	G	0.000200225	0.0602294	IGAP
21:27707138	21	27707138	A	G	0.000111562	-0.0686397	IGAP
21:28267506	21	28267506	C	T	0.000344154	-0.0876402	IGAP
21:40840854	21	40840854	T	C	0.00013136	0.128337	IGAP
22:22118229	22	22118229	T	C	0.000275881	-0.158646	IGAP
22:42403980	22	42403980	T	C	0.000116864	-0.0544458	IGAP
22:44880343	22	44880343	T	G	0.000500969	0.120169	IGAP
22:48210968	22	48210968	C	T	0.000597934	-0.0522724	IGAP
2:10326656	2	10326656	C	A	0.000669728	-0.0545985	IGAP
2:34134928	2	34134928	T	C	0.00021344	0.0690395	IGAP
2:47088920	2	47088920	T	G	0.000745802	-0.052078	IGAP
2:49429109	2	49429109	T	C	0.0002043	0.0676	IGAP
2:50689780	2	50689780	C	T	0.000352701	0.107359	IGAP
2:52713807	2	52713807	G	T	0.000324377	-0.0544281	IGAP
2:52944638	2	52944638	A	G	0.000172	0.1131	IGAP
2:72026348	2	72026348	G	A	0.000152162	-0.0834987	IGAP
2:72089937	2	72089937	T	C	0.000148446	0.050521	IGAP
2:137854477	2	137854477	A	G	0.000538235	-0.0803939	IGAP
2:140571453	2	140571453	C	T	0.000213927	0.0803955	IGAP
2:161609396	2	161609396	G	A	0.000191291	-0.0610562	IGAP
2:221561705	2	221561705	A	C	0.000129266	-0.0702946	IGAP
2:226935143	2	226935143	G	T	0.000520798	0.0564602	IGAP
2:233862231	2	233862231	G	A	0.000121912	0.0570472	IGAP
2:233982205	2	233982205	T	C	0.000280112	-0.0930549	IGAP
2:238446823	2	238446823	T	C	0.000164571	0.0710597	IGAP
3:21467663	3	21467663	A	G	0.000845811	-0.0446749	IGAP
3:31795428	3	31795428	A	C	0.000361041	0.0503919	IGAP
3:44819982	3	44819982	G	A	0.000893536	-0.1009	IGAP
3:64182827	3	64182827	A	G	0.000689688	0.0592469	IGAP
3:69688931	3	69688931	G	A	0.000932668	0.0728166	IGAP
3:73182547	3	73182547	G	A	0.000213341	-0.0571958	IGAP
3:143058858	3	143058858	T	C	0.000612782	-0.0449429	IGAP
3:151018968	3	151018968	A	G	0.000380015	0.0494848	IGAP
3:167775711	3	167775711	T	C	0.000138801	0.225538	IGAP
3:189599674	3	189599674	C	T	0.000878066	-0.0476673	IGAP
4:918358	4	918358	A	G	0.00018752	-0.103188	IGAP
4:15775906	4	15775906	A	G	0.000826758	-0.0448963	IGAP
4:38927961	4	38927961	A	G	0.000744452	-0.0593702	IGAP
4:40323397	4	40323397	C	T	0.000132957	0.0516724	IGAP
4:56911507	4	56911507	T	C	0.000233839	0.0866214	IGAP
4:77228724	4	77228724	A	C	0.000638945	0.0454546	IGAP
4:110150399	4	110150399	C	T	0.000544432	0.257248	IGAP
4:112054992	4	112054992	C	A	0.000630691	-0.107183	IGAP
4:133589514	4	133589514	A	G	0.000107194	-0.0647901	IGAP
4:142688390	4	142688390	C	T	0.000608088	-0.0460163	IGAP
4:147442094	4	147442094	C	T	0.000825902	0.0489167	IGAP
4:148396094	4	148396094	G	A	0.00036068	-0.0536038	IGAP
4:156720740	4	156720740	G	A	0.000172867	-0.0792639	IGAP
4:171268171	4	171268171	A	G	0.000433874	0.0521827	IGAP
4:184213313	4	184213313	T	C	0.000604709	0.0579356	IGAP
4:190769138	4	190769138	T	G	0.000227891	0.0536035	IGAP
5:26182931	5	26182931	G	A	0.000978455	0.0844089	IGAP
5:34840841	5	34840841	A	G	0.000573653	0.0447923	IGAP
5:35073247	5	35073247	G	A	0.000119176	-0.12719	IGAP
5:36615847	5	36615847	A	G	0.000751129	-0.169639	IGAP
5:52795775	5	52795775	C	T	0.0004287	-0.204161	IGAP
5:75729336	5	75729336	G	A	0.000917774	0.168297	IGAP
5:98530627	5	98530627	C	T	0.00064231	0.0587427	IGAP
5:107195737	5	107195737	T	C	0.000509014	0.0575029	IGAP
5:120612737	5	120612737	G	A	0.000143731	-0.0494768	IGAP
5:126693758	5	126693758	A	G	0.000148594	0.0849979	IGAP
5:133858719	5	133858719	C	T	0.000124984	-0.056923	IGAP
5:141811606	5	141811606	G	T	0.000236015	0.0577123	IGAP
5:143614503	5	143614503	A	G	0.000364942	-0.0503277	IGAP
5:163349431	5	163349431	G	A	0.00097672	0.065043	IGAP
5:170112772	5	170112772	T	C	0.00051749	-0.0526874	IGAP
5:171049530	5	171049530	A	G	0.000747127	-0.043538	IGAP
5:173132309	5	173132309	T	C	0.000147773	0.0501684	IGAP
5:177496056	5	177496056	A	G	0.000803773	-0.0984215	IGAP
6:6153848	6	6153848	A	G	0.000136877	0.187697	IGAP
6:13310012	6	13310012	C	T	0.000224493	-0.0543328	IGAP
6:32021414	6	32021414	T	C	0.000188221	0.185168	IGAP
6:32306090	6	32306090	A	G	0.000536165	-0.0471777	IGAP
6:32681277	6	32681277	G	A	0.000144051	0.0529664	IGAP
6:32682862	6	32682862	T	C	0.000100136	-0.0714185	IGAP
6:57618440	6	57618440	A	G	0.00057826	-0.0608639	IGAP
6:70073237	6	70073237	T	G	0.000445979	0.121987	IGAP
6:106601355	6	106601355	C	A	0.000143182	-0.0502507	IGAP
6:106964765	6	106964765	C	T	0.000129007	0.0910526	IGAP
6:109504086	6	109504086	C	T	0.000101361	-0.0541368	IGAP
6:110140246	6	110140246	A	C	0.00019797	0.205654	IGAP
6:143984309	6	143984309	C	T	0.000475788	-0.118598	IGAP
6:149496809	6	149496809	C	A	0.000956079	0.0663943	IGAP
6:150571265	6	150571265	C	A	0.000961273	-0.0542829	IGAP
7:82377	7	82377	G	A	0.000550016	0.0488463	IGAP
7:7854955	7	7854955	G	A	0.000596495	0.0488455	IGAP
7:9160626	7	9160626	A	C	0.000535448	0.0818802	IGAP
7:18348336	7	18348336	A	G	0.000813077	0.0625389	IGAP
7:24603043	7	24603043	A	G	0.00094058	0.117715	IGAP
7:25573204	7	25573204	A	G	0.000453925	-0.0544784	IGAP
7:26232627	7	26232627	G	T	0.000245209	0.127879	IGAP
7:28448448	7	28448448	T	C	0.000243351	0.110448	IGAP
7:32887079	7	32887079	C	T	0.000331928	0.0507263	IGAP
7:33723693	7	33723693	A	G	0.000113699	0.132248	IGAP
7:34759070	7	34759070	C	T	0.00014825	0.096535	IGAP
7:37538795	7	37538795	C	A	0.000202438	0.104249	IGAP
7:40837966	7	40837966	A	G	0.00083801	-0.146532	IGAP
7:52025459	7	52025459	T	C	0.000521	-0.1397	IGAP
7:52612123	7	52612123	T	C	0.000586403	0.0725287	IGAP
7:75287845	7	75287845	T	C	0.000717108	-0.147723	IGAP
7:92223518	7	92223518	A	C	0.000656758	-0.0636239	IGAP
7:97693811	7	97693811	C	A	0.000116712	-0.0815793	IGAP
7:100026292	7	100026292	A	G	0.000817897	0.0602325	IGAP
7:125525026	7	125525026	A	G	0.000665354	0.0497715	IGAP
7:126928684	7	126928684	A	G	0.000898413	0.21419	IGAP
8:1676181	8	1676181	T	G	0.000928652	-0.0495387	IGAP
8:2903260	8	2903260	A	C	0.00013169	0.0547563	IGAP
8:2931339	8	2931339	C	T	0.000237105	0.159022	IGAP
8:11478916	8	11478916	A	G	0.000548333	-0.201362	IGAP
8:26776330	8	26776330	A	G	0.000738013	-0.0510636	IGAP
8:27418325	8	27418325	G	A	0.000160758	-0.0651126	IGAP
8:31830933	8	31830933	T	C	0.000726706	-0.0569255	IGAP
8:71659279	8	71659279	T	C	0.000469487	0.0851901	IGAP
8:77760079	8	77760079	T	C	0.000369189	0.0804655	IGAP
8:94062091	8	94062091	G	A	0.000559214	0.0787206	IGAP
8:96481671	8	96481671	C	T	0.000728558	0.0453723	IGAP
8:97627576	8	97627576	A	G	0.00092058	-0.0512062	IGAP
8:98360352	8	98360352	A	G	0.000157938	0.116683	IGAP
8:101833267	8	101833267	A	G	0.00092375	-0.0716398	IGAP
8:102453350	8	102453350	T	C	0.000762394	0.0569073	IGAP
8:108324467	8	108324467	A	G	0.00040021	0.207142	IGAP
8:114970548	8	114970548	G	A	0.000712606	0.0969605	IGAP
8:132836740	8	132836740	T	C	0.000348108	0.209921	IGAP
8:133759318	8	133759318	G	A	0.000181282	0.0802572	IGAP
9:433347	9	433347	C	A	0.00044893	-0.0523592	IGAP
9:14454393	9	14454393	T	G	0.000296073	0.0573359	IGAP
9:38477631	9	38477631	A	G	0.000741434	0.0904494	IGAP
9:72604791	9	72604791	T	C	0.000692367	-0.0578208	IGAP
9:73418216	9	73418216	C	T	0.000963318	0.0634346	IGAP
9:78633391	9	78633391	G	A	0.000752704	0.056044	IGAP
9:83869487	9	83869487	A	G	0.000892571	0.143132	IGAP
9:89866307	9	89866307	A	C	0.000463225	-0.0555454	IGAP
9:93561614	9	93561614	T	G	0.000400761	-0.0553539	IGAP
9:94275160	9	94275160	T	G	0.000388473	0.145107	IGAP
9:107664301	9	107664301	T	C	0.000458386	0.0523302	IGAP
9:129197516	9	129197516	T	C	0.000147372	0.0766789	IGAP
9:135906057	9	135906057	T	C	0.000118652	0.0543747	IGAP
9:137096656	9	137096656	G	A	0.000264424	0.0489842	IGAP
9:139031257	9	139031257	C	T	0.000956489	0.15216	IGAP
10:824004	10	824004	G	T	0.001329	-0.2543	IGAP
10:3528977	10	3528977	T	C	0.0188092	-0.116805	IGAP
10:3606072	10	3606072	A	G	0.00211084	0.040008	IGAP
10:4864809	10	4864809	C	T	0.0032666	-0.038875	IGAP
10:8776634	10	8776634	A	C	0.0114869	-0.0435487	IGAP
10:12975450	10	12975450	G	T	0.0164089	0.0519484	IGAP
10:16251883	10	16251883	G	A	0.00681288	-0.115391	IGAP
10:22912425	10	22912425	G	T	0.0010774	0.0607364	IGAP
10:24438000	10	24438000	C	T	0.0141535	0.0324195	IGAP
10:35770557	10	35770557	A	G	0.00250908	-0.057863	IGAP
10:44155160	10	44155160	G	T	0.001509	0.2282	IGAP
10:56530288	10	56530288	T	C	0.002412	0.2034	IGAP
10:60671677	10	60671677	C	T	0.00256825	0.040466	IGAP
10:63136597	10	63136597	A	G	0.00476759	0.312404	IGAP
10:72441456	10	72441456	A	G	0.0192016	0.035688	IGAP
10:77913574	10	77913574	A	G	0.00447027	0.0614368	IGAP
10:80044046	10	80044046	G	A	0.0266017	-0.0885323	IGAP
10:80813364	10	80813364	A	G	0.0055943	0.0366119	IGAP
10:81749610	10	81749610	G	A	0.0145565	0.0708039	IGAP
10:82382958	10	82382958	A	G	0.00112077	0.0536979	IGAP
10:82389088	10	82389088	G	A	0.0054918	0.119079	IGAP
10:89792302	10	89792302	A	G	0.0192193	0.100084	IGAP
10:98131836	10	98131836	A	C	0.00206125	-0.0666242	IGAP
10:107177658	10	107177658	T	C	0.0222529	0.0831982	IGAP
10:107491387	10	107491387	C	T	0.0109836	0.0354477	IGAP
10:107798126	10	107798126	G	T	0.00835391	0.0806646	IGAP
10:113530345	10	113530345	G	A	0.00369879	-0.0392318	IGAP
10:115046500	10	115046500	T	G	0.00829211	-0.0788103	IGAP
10:130903550	10	130903550	A	G	0.0317021	-0.0359923	IGAP
11:11480055	11	11480055	A	G	0.00601083	0.113953	IGAP
11:32393476	11	32393476	A	G	0.00781141	-0.103195	IGAP
11:34516984	11	34516984	A	G	0.00802113	-0.0350528	IGAP
11:39436698	11	39436698	T	C	0.00687008	0.0546684	IGAP
11:41612018	11	41612018	G	T	0.00284042	-0.0642171	IGAP
11:44713976	11	44713976	C	T	0.00242893	-0.118914	IGAP
11:45033168	11	45033168	T	C	0.00453856	0.0426874	IGAP
11:47054448	11	47054448	G	A	0.00123963	0.0669222	IGAP
11:59535983	11	59535983	G	A	0.00226419	-0.0600489	IGAP
11:61706135	11	61706135	C	T	0.010606	-0.0358866	IGAP
11:63657494	11	63657494	G	A	0.00165416	0.0406278	IGAP
11:66994263	11	66994263	A	G	0.00774596	0.19399	IGAP
11:68795036	11	68795036	A	G	0.00917078	0.129955	IGAP
11:68967641	11	68967641	T	C	0.0014475	0.044032	IGAP
11:69269455	11	69269455	C	T	0.00125458	0.116958	IGAP
11:74776856	11	74776856	A	G	0.0426974	-0.0494739	IGAP
11:76354652	11	76354652	A	G	0.00210577	-0.0487321	IGAP
11:76455678	11	76455678	A	G	0.00115503	0.0648217	IGAP
11:80375749	11	80375749	G	A	0.0290986	-0.0520144	IGAP
11:82285242	11	82285242	G	A	0.0102187	0.137203	IGAP
11:97694151	11	97694151	A	C	0.019167	0.140963	IGAP
11:99880730	11	99880730	G	T	0.0382942	-0.0309275	IGAP
11:112460018	11	112460018	T	G	0.00201583	-0.0627182	IGAP
11:115165016	11	115165016	G	A	0.0230096	0.163862	IGAP
11:115189244	11	115189244	G	T	0.00688429	0.0428154	IGAP
11:116385354	11	116385354	A	G	0.00594154	0.0614421	IGAP
11:116678413	11	116678413	T	C	0.0097377	0.040246	IGAP
11:118045846	11	118045846	A	G	0.0138516	0.085847	IGAP
11:118789657	11	118789657	T	C	0.00357298	0.0723089	IGAP
11:123958199	11	123958199	T	C	0.0131603	-0.0345246	IGAP
11:128271703	11	128271703	A	G	0.007947	-0.110271	IGAP
11:130794894	11	130794894	A	C	0.0100751	0.144906	IGAP
11:131735286	11	131735286	T	C	0.0044192	-0.0405329	IGAP
11:131991325	11	131991325	A	G	0.00340759	0.0396139	IGAP
12:1676162	12	1676162	C	A	0.00394995	0.101482	IGAP
12:2751312	12	2751312	A	C	0.0129846	0.044105	IGAP
12:4773310	12	4773310	G	A	0.00252794	-0.0776802	IGAP
12:6739983	12	6739983	T	C	0.0054056	-0.157699	IGAP
12:7849986	12	7849986	A	G	0.00244374	0.0501946	IGAP
12:12126594	12	12126594	T	C	0.0351016	0.039959	IGAP
12:14906962	12	14906962	C	T	0.00357031	0.116826	IGAP
12:15095707	12	15095707	T	C	0.00236919	-0.0601122	IGAP
12:16650425	12	16650425	G	A	0.009197	0.108	IGAP
12:32704037	12	32704037	C	A	0.00201961	0.170332	IGAP
12:43508964	12	43508964	A	C	0.01683	0.1508	IGAP
12:43906013	12	43906013	A	C	0.00296084	-0.0819297	IGAP
12:47406876	12	47406876	A	C	0.00183872	-0.0411724	IGAP
12:54593062	12	54593062	T	C	0.0199964	-0.0373281	IGAP
12:55222005	12	55222005	G	T	0.00560171	-0.042316	IGAP
12:57637593	12	57637593	A	G	0.00549276	-0.0420554	IGAP
12:62666953	12	62666953	C	T	0.001355	0.1194	IGAP
12:68342352	12	68342352	T	C	0.0240423	-0.038451	IGAP
12:71841156	12	71841156	C	T	0.00143759	0.0977521	IGAP
12:79341094	12	79341094	G	A	0.00898509	0.053839	IGAP
12:89813307	12	89813307	C	T	0.00662782	-0.0367086	IGAP
12:93896894	12	93896894	A	G	0.0162379	0.0320308	IGAP
12:95280713	12	95280713	C	T	0.00226566	-0.0406587	IGAP
12:95973522	12	95973522	G	A	0.0101702	0.0610628	IGAP
12:96248722	12	96248722	T	G	0.00601153	0.161331	IGAP
12:97409380	12	97409380	T	C	0.00129155	0.066942	IGAP
12:97691633	12	97691633	A	C	0.00734917	0.0585362	IGAP
12:98570328	12	98570328	A	G	0.00117201	-0.0465052	IGAP
12:104435604	12	104435604	C	T	0.00727096	0.115886	IGAP
12:105791315	12	105791315	T	C	0.00247073	-0.0439672	IGAP
12:106960182	12	106960182	A	G	0.00128215	0.051651	IGAP
12:111725461	12	111725461	T	G	0.003993	0.1625	IGAP
12:113522774	12	113522774	C	T	0.0212766	0.0325341	IGAP
12:118449055	12	118449055	C	T	0.0207113	0.155376	IGAP
12:122233375	12	122233375	T	C	0.00586175	0.126301	IGAP
12:126591949	12	126591949	C	T	0.0298937	0.0295718	IGAP
12:129114888	12	129114888	A	G	0.00551579	0.12731	IGAP
12:129779435	12	129779435	G	T	0.0061994	-0.0611489	IGAP
12:129854847	12	129854847	C	A	0.0208373	-0.156677	IGAP
13:21382117	13	21382117	G	A	0.00227682	-0.0865983	IGAP
13:24061451	13	24061451	T	C	0.00786823	0.0530821	IGAP
13:27959108	13	27959108	C	T	0.0017603	-0.0513014	IGAP
13:28077200	13	28077200	A	G	0.00127721	0.0730923	IGAP
13:40634061	13	40634061	T	C	0.00266072	0.047663	IGAP
13:47403360	13	47403360	G	A	0.00621395	-0.0414022	IGAP
13:49464744	13	49464744	C	T	0.00117929	0.0562378	IGAP
13:51370556	13	51370556	G	A	0.0247669	0.0299118	IGAP
13:55597083	13	55597083	T	C	0.0356804	-0.0285948	IGAP
13:61595006	13	61595006	G	A	0.00120906	-0.0479997	IGAP
13:66643317	13	66643317	G	A	0.0133588	-0.0936107	IGAP
13:66871053	13	66871053	T	C	0.0218803	0.0512249	IGAP
13:67134966	13	67134966	G	T	0.0298733	0.0385506	IGAP
13:75814878	13	75814878	C	T	0.00145291	0.0568795	IGAP
13:77492291	13	77492291	T	C	0.006497	-0.1594	IGAP
13:86642576	13	86642576	A	G	0.00180009	-0.0541334	IGAP
13:88803404	13	88803404	G	A	0.0120627	-0.0697049	IGAP
13:104614854	13	104614854	A	G	0.00116003	-0.0436003	IGAP
13:105184067	13	105184067	G	A	0.0144523	0.0335351	IGAP
13:106433899	13	106433899	C	T	0.0175711	0.0476965	IGAP
13:108153504	13	108153504	A	G	0.00335298	0.193839	IGAP
13:108670255	13	108670255	A	C	0.00229965	-0.0498801	IGAP
13:109580733	13	109580733	C	A	0.0476746	-0.0408603	IGAP
14:31226642	14	31226642	G	A	0.00134532	0.1473	IGAP
14:35247540	14	35247540	T	C	0.00144472	-0.0716919	IGAP
14:39350523	14	39350523	T	C	0.00579262	-0.0528744	IGAP
14:41006801	14	41006801	C	T	0.012804	0.125802	IGAP
14:58469117	14	58469117	A	C	0.00524251	0.10726	IGAP
14:61804344	14	61804344	G	A	0.00490214	-0.190167	IGAP
14:63780417	14	63780417	T	C	0.011205	0.037433	IGAP
14:72162901	14	72162901	G	A	0.00116595	0.0464864	IGAP
14:73005547	14	73005547	G	A	0.0145498	0.07916	IGAP
14:77333963	14	77333963	T	C	0.00363939	-0.0399538	IGAP
14:78558331	14	78558331	A	G	0.0221627	0.0309458	IGAP
14:80373231	14	80373231	A	G	0.00555398	0.0689315	IGAP
14:82597383	14	82597383	A	G	0.01768	0.0624904	IGAP
14:89873853	14	89873853	C	T	0.00529197	0.043667	IGAP
15:25781608	15	25781608	T	C	0.0142028	0.205279	IGAP
15:26761806	15	26761806	T	C	0.00190593	0.0718462	IGAP
15:36032032	15	36032032	A	C	0.0250547	-0.0370746	IGAP
15:39046799	15	39046799	A	G	0.00340722	-0.0431514	IGAP
15:39127087	15	39127087	G	T	0.00299979	-0.0910262	IGAP
15:40113516	15	40113516	G	A	0.00112006	-0.0430357	IGAP
15:47029177	15	47029177	A	G	0.0237812	0.0867026	IGAP
15:49448908	15	49448908	T	C	0.00363798	-0.0862971	IGAP
15:52938101	15	52938101	G	A	0.0202655	-0.0435912	IGAP
15:56895920	15	56895920	G	A	0.0010535	0.186199	IGAP
15:61069988	15	61069988	T	C	0.0107104	-0.0499998	IGAP
15:62093241	15	62093241	T	C	0.0109733	-0.0372502	IGAP
15:63143054	15	63143054	T	G	0.0365644	0.0592856	IGAP
15:63220061	15	63220061	T	C	0.0187051	-0.104343	IGAP
15:63286398	15	63286398	C	T	0.0367699	0.028018	IGAP
15:63379592	15	63379592	A	G	0.0027206	0.0421171	IGAP
15:65527098	15	65527098	A	C	0.00418295	-0.0442239	IGAP
15:66408628	15	66408628	A	G	0.00162564	-0.117915	IGAP
15:70498008	15	70498008	C	T	0.0190429	0.0343098	IGAP
15:70591407	15	70591407	C	T	0.0105054	-0.0811061	IGAP
15:78832349	15	78832349	C	T	0.00121845	-0.0557264	IGAP
15:81077104	15	81077104	C	T	0.0170457	-0.0342191	IGAP
15:82111769	15	82111769	T	C	0.00437945	-0.0385699	IGAP
15:85382193	15	85382193	C	A	0.00112013	0.0440546	IGAP
15:86261659	15	86261659	G	T	0.00395388	0.0395494	IGAP
15:88300234	15	88300234	G	A	0.0143304	0.0521119	IGAP
15:90599909	15	90599909	C	A	0.00129705	0.0671346	IGAP
15:91143438	15	91143438	A	G	0.00325429	0.0421374	IGAP
15:101151243	15	101151243	G	A	0.02472	0.0717636	IGAP
16:483332	16	483332	G	A	0.00144787	-0.0449869	IGAP
16:5550764	16	5550764	C	T	0.0101027	0.0487802	IGAP
16:12298804	16	12298804	G	A	0.0166424	0.034289	IGAP
16:12917266	16	12917266	C	T	0.0311657	0.07431	IGAP
16:14378042	16	14378042	A	C	0.00241952	0.041955	IGAP
16:23897347	16	23897347	T	C	0.00269666	-0.057171	IGAP
16:28602449	16	28602449	G	T	0.0011495	-0.115582	IGAP
16:48759641	16	48759641	C	T	0.00274299	0.0647396	IGAP
16:54155742	16	54155742	C	T	0.00184528	-0.0446235	IGAP
16:64409893	16	64409893	G	A	0.0117838	0.0694148	IGAP
16:69778530	16	69778530	T	C	0.001197	0.1008	IGAP
16:70548297	16	70548297	G	A	0.00175902	0.0871713	IGAP
16:71331728	16	71331728	C	T	0.0357008	-0.0369138	IGAP
16:77053593	16	77053593	G	A	0.0111284	0.0415158	IGAP
16:78730341	16	78730341	G	A	0.012567	0.126995	IGAP
16:79156925	16	79156925	T	G	0.0263493	-0.0309669	IGAP
16:81477819	16	81477819	A	G	0.0144833	0.128722	IGAP
16:87320432	16	87320432	C	A	0.010653	0.0350365	IGAP
17:2682759	17	2682759	T	G	0.00127955	0.0691967	IGAP
17:10017615	17	10017615	A	C	0.0246547	-0.0371746	IGAP
17:10899694	17	10899694	C	T	0.0250064	0.0372946	IGAP
17:15404987	17	15404987	G	A	0.0157234	-0.0324217	IGAP
17:31321607	17	31321607	A	G	0.0120199	-0.0380146	IGAP
17:31407346	17	31407346	A	G	0.0195116	0.0464003	IGAP
17:31928577	17	31928577	G	T	0.00163872	0.197359	IGAP
17:33009423	17	33009423	A	G	0.00244159	0.0520134	IGAP
17:38217136	17	38217136	T	C	0.00727964	-0.0592266	IGAP
17:45360730	17	45360730	C	T	0.0010558	0.0594819	IGAP
17:45763073	17	45763073	C	A	0.0127722	-0.0326714	IGAP
17:52870256	17	52870256	T	C	0.0337224	-0.0468908	IGAP
17:53447259	17	53447259	T	C	0.00175338	0.192287	IGAP
17:55506848	17	55506848	C	T	0.0100141	-0.0421483	IGAP
17:57511073	17	57511073	C	T	0.00725731	-0.0545025	IGAP
17:61069500	17	61069500	A	G	0.00164802	0.0499167	IGAP
17:62049235	17	62049235	A	G	0.00200481	0.161987	IGAP
17:63238114	17	63238114	A	G	0.00133913	0.0951877	IGAP
17:71388903	17	71388903	A	G	0.00374863	-0.103247	IGAP
17:77074560	17	77074560	A	G	0.0082112	-0.0754174	IGAP
17:77538517	17	77538517	G	A	0.0201009	-0.0363662	IGAP
18:8229076	18	8229076	C	T	0.0137697	-0.0674354	IGAP
18:8232020	18	8232020	G	A	0.0444078	0.129106	IGAP
18:13951693	18	13951693	G	T	0.00312875	0.0545129	IGAP
18:28333975	18	28333975	T	C	0.00828287	0.0656017	IGAP
18:32549835	18	32549835	T	C	0.00348843	-0.0537013	IGAP
18:46300091	18	46300091	A	G	0.0417189	0.0686921	IGAP
18:47128176	18	47128176	C	T	0.00184316	-0.0421098	IGAP
18:47155917	18	47155917	A	G	0.0250071	0.0319032	IGAP
18:55078326	18	55078326	A	G	0.00190559	0.0799859	IGAP
18:55314466	18	55314466	G	A	0.00259704	-0.0440431	IGAP
18:56178634	18	56178634	A	G	0.00587238	0.0555621	IGAP
18:61126675	18	61126675	T	G	0.00206262	0.150139	IGAP
18:69227335	18	69227335	A	G	0.0041286	0.069501	IGAP
18:74773267	18	74773267	A	G	0.00195997	0.0418698	IGAP
18:76521953	18	76521953	G	A	0.00823122	0.179128	IGAP
19:5333728	19	5333728	G	A	0.0207403	0.0493292	IGAP
19:8479182	19	8479182	T	C	0.00398273	-0.087921	IGAP
19:9591110	19	9591110	C	T	0.00919768	0.0663285	IGAP
19:28271389	19	28271389	A	G	0.02243	0.0792	IGAP
19:28982720	19	28982720	T	C	0.0162249	0.0317733	IGAP
19:31808626	19	31808626	A	G	0.0336266	-0.0718436	IGAP
19:38933454	19	38933454	T	C	0.0381129	-0.0426798	IGAP
19:39318105	19	39318105	A	G	0.00457786	-0.0554901	IGAP
19:40009396	19	40009396	G	A	0.0011382	0.0515791	IGAP
19:48401329	19	48401329	A	G	0.0050704	-0.0535167	IGAP
19:51704573	19	51704573	T	C	0.00233036	0.080923	IGAP
19:51759525	19	51759525	C	T	0.0411025	-0.055236	IGAP
19:52258541	19	52258541	C	T	0.00138211	0.0455255	IGAP
19:55549758	19	55549758	G	A	0.00382861	-0.03972	IGAP
19:56685463	19	56685463	A	G	0.0387067	0.0345977	IGAP
19:57187129	19	57187129	C	T	0.00157454	0.0609176	IGAP
1:2263666	1	2263666	A	G	0.00549486	0.0480352	IGAP
1:14699523	1	14699523	C	T	0.0159773	0.0342952	IGAP
1:14815696	1	14815696	G	T	0.043671	0.043101	IGAP
1:17357577	1	17357577	T	C	0.00196213	0.06814	IGAP
1:22493824	1	22493824	T	C	0.00557792	0.0528703	IGAP
1:26392824	1	26392824	A	C	0.0186611	0.0688049	IGAP
1:28281848	1	28281848	T	C	0.0117107	-0.144612	IGAP
1:30662538	1	30662538	A	C	0.00696634	-0.0386705	IGAP
1:31210852	1	31210852	T	C	0.00278839	-0.0554137	IGAP
1:31260468	1	31260468	T	C	0.0301655	0.0624042	IGAP
1:47594904	1	47594904	A	G	0.00603821	-0.0382261	IGAP
1:52015111	1	52015111	G	A	0.0254863	0.050493	IGAP
1:62735618	1	62735618	G	A	0.00108998	-0.108684	IGAP
1:66411400	1	66411400	C	T	0.0100849	-0.0337398	IGAP
1:67536967	1	67536967	G	A	0.0159614	0.0442262	IGAP
1:71738186	1	71738186	C	T	0.045974	-0.0869466	IGAP
1:72235997	1	72235997	A	G	0.04187	-0.1052	IGAP
1:72345792	1	72345792	G	A	0.00181478	0.10165	IGAP
1:86526618	1	86526618	C	T	0.00304696	0.0413029	IGAP
1:88310324	1	88310324	A	G	0.0280778	-0.0343573	IGAP
1:89732237	1	89732237	A	G	0.00128674	0.0549302	IGAP
1:89894128	1	89894128	A	G	0.00118797	-0.0777065	IGAP
1:92060264	1	92060264	A	G	0.0104638	0.0345973	IGAP
1:92068967	1	92068967	G	A	0.00104113	-0.0595885	IGAP
1:98814626	1	98814626	C	T	0.0311193	-0.0397974	IGAP
1:101828583	1	101828583	C	A	0.00763019	0.0347152	IGAP
1:104502333	1	104502333	C	T	0.00659993	-0.0359096	IGAP
1:108319170	1	108319170	G	A	0.00150218	-0.0842027	IGAP
1:108469709	1	108469709	T	G	0.0462099	-0.113808	IGAP
1:120428635	1	120428635	A	G	0.00244726	-0.0513958	IGAP
1:151736876	1	151736876	C	T	0.00438471	-0.0431183	IGAP
1:162559479	1	162559479	A	G	0.00102086	0.0500308	IGAP
1:163183005	1	163183005	T	C	0.00153659	0.0565983	IGAP
1:165479446	1	165479446	T	C	0.00347829	0.0749801	IGAP
1:170179930	1	170179930	A	G	0.0011995	-0.0473867	IGAP
1:173097083	1	173097083	C	T	0.0169285	-0.0409548	IGAP
1:177902388	1	177902388	A	G	0.0212022	-0.0383084	IGAP
1:182569626	1	182569626	T	C	0.00128767	0.138126	IGAP
1:186833856	1	186833856	T	G	0.0146594	0.0394101	IGAP
1:187018445	1	187018445	G	A	0.00231237	0.201817	IGAP
1:190638363	1	190638363	T	C	0.00702798	0.0592246	IGAP
1:194048496	1	194048496	G	T	0.0023778	0.100376	IGAP
1:200867552	1	200867552	T	C	0.00416157	-0.115524	IGAP
1:201571927	1	201571927	C	T	0.00134757	-0.0524057	IGAP
1:202588595	1	202588595	T	C	0.00130843	0.0590163	IGAP
1:204675998	1	204675998	C	T	0.00181484	0.176048	IGAP
1:207329255	1	207329255	G	T	0.005742	0.0826	IGAP
1:212984807	1	212984807	C	T	0.00131486	-0.0467518	IGAP
1:214148246	1	214148246	A	G	0.00245344	0.0400149	IGAP
1:224699166	1	224699166	T	C	0.0111928	-0.043508	IGAP
1:236272989	1	236272989	A	G	0.0158847	-0.0410713	IGAP
1:242359678	1	242359678	C	T	0.0132252	-0.0469515	IGAP
1:244577894	1	244577894	C	T	0.00527805	-0.118133	IGAP
1:246256513	1	246256513	T	C	0.00736796	-0.0425568	IGAP
1:246840434	1	246840434	C	T	0.00238361	0.0417152	IGAP
1:248094616	1	248094616	A	G	0.00249326	0.0488925	IGAP
20:4144022	20	4144022	A	G	0.018618	0.0337546	IGAP
20:7117798	20	7117798	C	T	0.00147627	0.110932	IGAP
20:17625001	20	17625001	G	A	0.00123828	-0.0443422	IGAP
20:17909423	20	17909423	T	C	0.00732748	-0.0522499	IGAP
20:36589678	20	36589678	A	G	0.0310951	0.0581937	IGAP
20:41727846	20	41727846	C	T	0.00273487	0.0564996	IGAP
20:42838550	20	42838550	G	A	0.00317643	-0.0386946	IGAP
20:44124523	20	44124523	G	A	0.00361045	0.047286	IGAP
20:45262782	20	45262782	A	G	0.00325785	-0.0385759	IGAP
20:48645999	20	48645999	A	G	0.00803394	0.06109	IGAP
20:50760400	20	50760400	C	T	0.00100698	0.0535663	IGAP
20:52114933	20	52114933	C	T	0.00196992	0.0543327	IGAP
20:52276602	20	52276602	C	T	0.0100944	0.0588833	IGAP
20:53783534	20	53783534	G	T	0.029013	0.0582407	IGAP
20:59979354	20	59979354	A	G	0.00507898	0.0414454	IGAP
21:19689161	21	19689161	T	G	0.00434709	-0.0411727	IGAP
21:20156916	21	20156916	C	T	0.0428709	-0.0280003	IGAP
21:33445029	21	33445029	T	G	0.0064071	0.0549362	IGAP
21:33912412	21	33912412	T	C	0.00649309	-0.0623019	IGAP
21:34369215	21	34369215	C	T	0.0105416	-0.0860071	IGAP
21:37673381	21	37673381	A	G	0.00310676	0.0554784	IGAP
21:43950304	21	43950304	C	T	0.00157765	0.0417649	IGAP
22:17860048	22	17860048	T	C	0.0108075	-0.087624	IGAP
22:18396329	22	18396329	A	C	0.00369978	0.04099	IGAP
22:21925017	22	21925017	G	A	0.00113617	-0.0551114	IGAP
22:22473905	22	22473905	C	A	0.00166781	-0.0539562	IGAP
22:22952129	22	22952129	T	C	0.0125976	0.0967212	IGAP
22:25597331	22	25597331	T	C	0.00845645	0.0345316	IGAP
22:27935721	22	27935721	T	C	0.00180859	0.0453778	IGAP
22:29375026	22	29375026	T	C	0.00599994	0.0403379	IGAP
22:29851002	22	29851002	C	T	0.004235	-0.1468	IGAP
22:30664166	22	30664166	A	G	0.00161817	0.138099	IGAP
22:32711261	22	32711261	C	T	0.0174	0.0326704	IGAP
22:35231411	22	35231411	T	C	0.0094899	-0.0358516	IGAP
22:45315254	22	45315254	G	T	0.00105346	0.121186	IGAP
22:46946127	22	46946127	T	C	0.0121098	0.0389912	IGAP
22:49215182	22	49215182	C	A	0.0205785	-0.0404193	IGAP
2:1875551	2	1875551	G	A	0.00306008	0.0445307	IGAP
2:25052580	2	25052580	C	T	0.00790405	0.127323	IGAP
2:25628897	2	25628897	A	G	0.0033234	0.0426562	IGAP
2:36964751	2	36964751	G	T	0.00310035	0.0441919	IGAP
2:41800275	2	41800275	C	T	0.0298316	0.0556404	IGAP
2:43777964	2	43777964	T	C	0.00140241	-0.0845142	IGAP
2:44063731	2	44063731	T	C	0.0284991	-0.0673951	IGAP
2:46547494	2	46547494	G	A	0.00108574	0.0715047	IGAP
2:47126022	2	47126022	A	G	0.00705042	0.0647628	IGAP
2:50857676	2	50857676	T	C	0.005575	0.0417083	IGAP
2:52040842	2	52040842	A	G	0.0348661	-0.0280979	IGAP
2:55121439	2	55121439	C	A	0.0115904	0.0326014	IGAP
2:56256180	2	56256180	C	T	0.0174669	0.0343002	IGAP
2:65043656	2	65043656	T	C	0.00400289	-0.0825045	IGAP
2:69317085	2	69317085	C	T	0.00347305	0.0821478	IGAP
2:71900414	2	71900414	T	C	0.0325915	0.0744392	IGAP
2:81091205	2	81091205	T	C	0.00123541	0.0615975	IGAP
2:105999009	2	105999009	C	A	0.00234131	-0.0402108	IGAP
2:111730299	2	111730299	G	A	0.015953	-0.0313632	IGAP
2:111992974	2	111992974	T	C	0.00377798	0.0558351	IGAP
2:112443875	2	112443875	G	A	0.00227084	-0.0419154	IGAP
2:113988347	2	113988347	G	A	0.00367075	0.184617	IGAP
2:120194076	2	120194076	C	T	0.00168239	0.0456586	IGAP
2:140218360	2	140218360	A	G	0.00375844	0.162197	IGAP
2:143608473	2	143608473	C	T	0.0265822	0.137912	IGAP
2:161897159	2	161897159	T	C	0.00338909	-0.0419766	IGAP
2:175294443	2	175294443	T	C	0.00848691	-0.0589847	IGAP
2:177054769	2	177054769	A	G	0.0396764	-0.0313021	IGAP
2:178520746	2	178520746	A	G	0.00452886	0.0463975	IGAP
2:182854546	2	182854546	C	A	0.00260802	-0.0455698	IGAP
2:183299993	2	183299993	C	T	0.0394898	-0.12274	IGAP
2:188154489	2	188154489	C	T	0.00390971	-0.0393001	IGAP
2:192069055	2	192069055	G	T	0.0295781	0.0384634	IGAP
2:199698943	2	199698943	A	C	0.0195694	0.0334333	IGAP
2:205492910	2	205492910	T	C	0.0117949	0.113676	IGAP
2:206602516	2	206602516	A	G	0.0066808	0.104319	IGAP
2:211030480	2	211030480	T	C	0.00492748	-0.0450149	IGAP
2:215194668	2	215194668	T	G	0.005476	0.060283	IGAP
2:216281122	2	216281122	T	C	0.00762889	0.109631	IGAP
2:217132208	2	217132208	T	G	0.0046035	0.040909	IGAP
2:228240175	2	228240175	A	C	0.00890345	0.0419359	IGAP
2:230738968	2	230738968	C	T	0.00281947	0.0603446	IGAP
2:232373296	2	232373296	C	T	0.0329911	-0.0344364	IGAP
2:240733549	2	240733549	G	A	0.0257633	0.0365402	IGAP
3:3548361	3	3548361	C	T	0.00471758	0.195848	IGAP
3:6641997	3	6641997	T	C	0.00545325	0.0971721	IGAP
3:8296294	3	8296294	A	G	0.00593556	-0.11444	IGAP
3:13421024	3	13421024	T	C	0.0121206	0.0509203	IGAP
3:16142065	3	16142065	T	C	0.00108959	0.0860921	IGAP
3:16384269	3	16384269	C	A	0.00498833	-0.0430463	IGAP
3:21863295	3	21863295	G	T	0.0290334	-0.0453647	IGAP
3:25378658	3	25378658	G	A	0.0397424	-0.0275967	IGAP
3:32454905	3	32454905	T	C	0.00222658	0.0472288	IGAP
3:34527641	3	34527641	A	G	0.00211438	0.109714	IGAP
3:45097509	3	45097509	A	G	0.00244048	-0.0728682	IGAP
3:55181355	3	55181355	C	T	0.0323437	0.052149	IGAP
3:55334816	3	55334816	C	T	0.0035348	0.0388547	IGAP
3:60721875	3	60721875	C	T	0.00714197	0.067114	IGAP
3:62743297	3	62743297	A	G	0.0020315	0.0548134	IGAP
3:63462893	3	63462893	G	A	0.00213235	0.133133	IGAP
3:63611223	3	63611223	T	C	0.0018073	-0.0485308	IGAP
3:67210919	3	67210919	A	C	0.00327725	-0.0434004	IGAP
3:69750087	3	69750087	C	T	0.013763	-0.0323227	IGAP
3:79229543	3	79229543	G	T	0.00271095	0.14054	IGAP
3:79613543	3	79613543	A	G	0.00699587	0.0622526	IGAP
3:105000469	3	105000469	C	A	0.0358365	0.0410962	IGAP
3:105085111	3	105085111	A	C	0.002183	0.109722	IGAP
3:107205742	3	107205742	C	T	0.00238269	-0.0401637	IGAP
3:112701126	3	112701126	C	T	0.0187182	0.114606	IGAP
3:117297878	3	117297878	T	C	0.0365894	-0.0707161	IGAP
3:128317997	3	128317997	G	A	0.00496116	0.0584672	IGAP
3:143884590	3	143884590	C	T	0.0230103	0.0615771	IGAP
3:144786342	3	144786342	C	T	0.00204944	0.0986726	IGAP
3:146809673	3	146809673	A	G	0.00465217	0.113107	IGAP
3:148253087	3	148253087	A	G	0.00426902	-0.121591	IGAP
3:151587233	3	151587233	A	G	0.02728	-0.0774	IGAP
3:151695693	3	151695693	C	T	0.00151657	0.0574765	IGAP
3:152054222	3	152054222	G	A	0.0108317	-0.0354525	IGAP
3:152266111	3	152266111	C	T	0.0190757	0.0567	IGAP
3:154858416	3	154858416	T	C	0.0096056	-0.110377	IGAP
3:155336041	3	155336041	A	G	0.00495912	-0.0382518	IGAP
3:172630090	3	172630090	A	C	0.00364807	-0.0998363	IGAP
3:178720346	3	178720346	C	T	0.00145195	-0.076578	IGAP
3:186549695	3	186549695	A	G	0.0203348	-0.0306794	IGAP
3:190634325	3	190634325	T	C	0.03754	0.0285782	IGAP
3:191596756	3	191596756	T	C	0.00270445	0.0562965	IGAP
4:878746	4	878746	A	G	0.0020328	0.0679046	IGAP
4:5891590	4	5891590	T	G	0.0162561	0.0566788	IGAP
4:14134061	4	14134061	T	C	0.033799	0.10536	IGAP
4:16578179	4	16578179	A	C	0.0297326	0.0565829	IGAP
4:20182928	4	20182928	T	C	0.00957718	-0.0426427	IGAP
4:23669223	4	23669223	A	C	0.0095547	-0.0669984	IGAP
4:28927648	4	28927648	T	C	0.0480754	-0.0335434	IGAP
4:38119586	4	38119586	T	G	0.0139426	0.174221	IGAP
4:38509712	4	38509712	C	T	0.00746732	-0.119288	IGAP
4:39984938	4	39984938	C	A	0.0207773	0.0401697	IGAP
4:41790191	4	41790191	C	A	0.0132156	0.0335113	IGAP
4:43823868	4	43823868	T	C	0.00490963	-0.0446945	IGAP
4:62766970	4	62766970	C	T	0.0019899	0.155972	IGAP
4:68157058	4	68157058	C	A	0.00301575	-0.0490792	IGAP
4:68550295	4	68550295	C	T	0.00412046	0.0505961	IGAP
4:68810246	4	68810246	A	G	0.00121965	0.0548065	IGAP
4:74714084	4	74714084	C	T	0.00969761	0.0643357	IGAP
4:76909236	4	76909236	C	T	0.0246828	-0.0349234	IGAP
4:77695349	4	77695349	C	T	0.0210509	0.0587635	IGAP
4:83122758	4	83122758	C	T	0.0282033	-0.0287915	IGAP
4:87359136	4	87359136	G	A	0.0039245	0.149101	IGAP
4:94084099	4	94084099	C	A	0.00121176	-0.0424159	IGAP
4:100243445	4	100243445	T	G	0.00128361	0.0471634	IGAP
4:102541941	4	102541941	T	G	0.00926371	-0.043561	IGAP
4:106087688	4	106087688	T	C	0.00429664	-0.0670683	IGAP
4:108632167	4	108632167	C	T	0.00513064	0.0389969	IGAP
4:108704583	4	108704583	G	T	0.00812948	0.0803909	IGAP
4:125864319	4	125864319	T	C	0.00706372	-0.0649001	IGAP
4:131515619	4	131515619	G	A	0.0201598	0.113455	IGAP
4:137414931	4	137414931	C	T	0.01906	0.0395516	IGAP
4:143625388	4	143625388	G	A	0.00531287	0.0714385	IGAP
4:147538883	4	147538883	A	G	0.00720443	0.0843782	IGAP
4:160225189	4	160225189	C	T	0.00277868	0.0867843	IGAP
4:180234439	4	180234439	A	G	0.03308	0.0543408	IGAP
4:181311117	4	181311117	G	T	0.00356325	-0.0429764	IGAP
4:182615625	4	182615625	T	C	0.0304191	-0.0338346	IGAP
5:5417958	5	5417958	A	G	0.00448096	0.0846249	IGAP
5:6576489	5	6576489	T	G	0.00190996	-0.0613363	IGAP
5:9605710	5	9605710	T	C	0.00466626	-0.130676	IGAP
5:14050809	5	14050809	G	A	0.00229706	0.0517079	IGAP
5:14059292	5	14059292	C	T	0.0347964	-0.0326087	IGAP
5:29542745	5	29542745	G	T	0.00536842	-0.0409859	IGAP
5:71019199	5	71019199	T	G	0.0016484	-0.0861633	IGAP
5:71773417	5	71773417	C	T	0.0378115	0.0594684	IGAP
5:73240087	5	73240087	T	C	0.00154366	0.0818644	IGAP
5:88065130	5	88065130	T	C	0.00227573	-0.063202	IGAP
5:88795864	5	88795864	G	A	0.00317271	0.0723776	IGAP
5:98267115	5	98267115	G	A	0.00107654	0.0475034	IGAP
5:105540934	5	105540934	C	T	0.0140865	0.0327158	IGAP
5:108223952	5	108223952	G	A	0.0193686	-0.0686971	IGAP
5:110482060	5	110482060	A	G	0.00327478	0.0571925	IGAP
5:110574821	5	110574821	A	G	0.00915552	-0.0341834	IGAP
5:114642710	5	114642710	G	T	0.00779878	0.0360115	IGAP
5:114973120	5	114973120	A	G	0.005177	-0.0380797	IGAP
5:114980998	5	114980998	T	G	0.0170565	0.0474126	IGAP
5:118059534	5	118059534	A	G	0.0159549	0.0311292	IGAP
5:118253103	5	118253103	T	G	0.00443732	0.0935509	IGAP
5:134483588	5	134483588	T	C	0.00277453	0.110863	IGAP
5:137849066	5	137849066	G	A	0.00169359	-0.0414913	IGAP
5:139120060	5	139120060	T	C	0.00270419	-0.107751	IGAP
5:139380745	5	139380745	C	T	0.00588399	-0.0653266	IGAP
5:139721351	5	139721351	C	T	0.00517775	0.0403172	IGAP
5:140097072	5	140097072	C	T	0.00115245	0.0496644	IGAP
5:140902116	5	140902116	G	T	0.0136265	0.0323592	IGAP
5:141754032	5	141754032	A	G	0.00667671	0.10802	IGAP
5:141962502	5	141962502	T	G	0.00250343	-0.0615164	IGAP
5:151888959	5	151888959	T	G	0.0182401	0.0618145	IGAP
5:152913402	5	152913402	C	T	0.00409484	-0.0376457	IGAP
5:153476869	5	153476869	C	T	0.0047059	-0.0829028	IGAP
5:160388643	5	160388643	T	G	0.0104082	0.0348857	IGAP
5:162626475	5	162626475	G	A	0.00939651	0.0351337	IGAP
5:164483002	5	164483002	G	A	0.00151955	0.0422423	IGAP
5:166134659	5	166134659	T	C	0.0358021	-0.0616701	IGAP
5:166199780	5	166199780	C	T	0.00143443	-0.0485776	IGAP
5:174616451	5	174616451	T	C	0.0116095	-0.0466317	IGAP
5:177609226	5	177609226	A	G	0.0059111	0.0727193	IGAP
5:177815352	5	177815352	T	C	0.00480252	-0.0627301	IGAP
5:178797203	5	178797203	G	A	0.00555231	-0.0366635	IGAP
6:935165	6	935165	A	C	0.00935928	-0.0351706	IGAP
6:2619713	6	2619713	A	G	0.00291101	-0.0671728	IGAP
6:6048115	6	6048115	C	T	0.00609135	0.0365217	IGAP
6:6322875	6	6322875	T	G	0.0125655	0.0380346	IGAP
6:11272557	6	11272557	G	A	0.00271223	-0.0869956	IGAP
6:11961970	6	11961970	C	A	0.00766842	0.0392587	IGAP
6:16478879	6	16478879	T	C	0.00264045	0.246135	IGAP
6:19620042	6	19620042	G	A	0.00467642	0.0718757	IGAP
6:20522172	6	20522172	C	T	0.00133268	0.154206	IGAP
6:23862882	6	23862882	A	G	0.0149062	0.12212	IGAP
6:26401252	6	26401252	G	A	0.00291136	-0.0549166	IGAP
6:31237703	6	31237703	A	G	0.00143761	-0.0548589	IGAP
6:39236962	6	39236962	C	T	0.0041724	0.145169	IGAP
6:40795151	6	40795151	T	C	0.00145019	0.0738965	IGAP
6:41028574	6	41028574	C	A	0.0085293	0.0940225	IGAP
6:42174478	6	42174478	A	G	0.0434598	0.0281125	IGAP
6:65479194	6	65479194	G	T	0.026963	-0.0363843	IGAP
6:67682855	6	67682855	T	C	0.00547182	-0.0512563	IGAP
6:68921177	6	68921177	T	C	0.00538804	-0.0376401	IGAP
6:68936718	6	68936718	A	G	0.00330114	0.0412488	IGAP
6:72294645	6	72294645	T	C	0.0451966	0.0672207	IGAP
6:79831660	6	79831660	T	G	0.00324189	0.0652819	IGAP
6:80583110	6	80583110	T	C	0.00924077	-0.0391471	IGAP
6:102106073	6	102106073	T	C	0.00694104	0.0751767	IGAP
6:106193660	6	106193660	A	G	0.00347937	0.152474	IGAP
6:106823883	6	106823883	T	C	0.00196758	0.0625612	IGAP
6:108487877	6	108487877	A	G	0.00296284	0.0423328	IGAP
6:108856449	6	108856449	T	C	0.00185618	-0.0498959	IGAP
6:119363513	6	119363513	A	G	0.00324687	0.18623	IGAP
6:120478498	6	120478498	C	T	0.00281368	0.137879	IGAP
6:121721724	6	121721724	T	C	0.00102292	0.184461	IGAP
6:125791136	6	125791136	G	A	0.0108584	-0.0344558	IGAP
6:131745258	6	131745258	G	A	0.0200007	-0.0499904	IGAP
6:134401812	6	134401812	A	G	0.00533915	0.109153	IGAP
6:139354032	6	139354032	C	A	0.00158796	0.0557576	IGAP
6:144272903	6	144272903	A	G	0.0011663	0.0765268	IGAP
6:146746895	6	146746895	G	A	0.00311516	0.0850459	IGAP
6:147030045	6	147030045	T	C	0.00363635	-0.0428546	IGAP
6:151850073	6	151850073	C	T	0.0111578	0.09254	IGAP
6:154117903	6	154117903	G	A	0.00175127	0.119504	IGAP
6:155460725	6	155460725	A	G	0.00322826	0.0585405	IGAP
6:160906086	6	160906086	A	G	0.029835	-0.030894	IGAP
6:162395778	6	162395778	T	C	0.00260145	-0.0720836	IGAP
6:164283250	6	164283250	T	C	0.0141921	-0.130555	IGAP
6:164503657	6	164503657	A	C	0.0271025	0.0475467	IGAP
6:168918741	6	168918741	C	T	0.00428955	0.0662241	IGAP
6:170549177	6	170549177	C	T	0.00692543	-0.0456617	IGAP
6:170863373	6	170863373	C	T	0.00723781	0.0407171	IGAP
7:4840155	7	4840155	T	G	0.00210917	0.1077	IGAP
7:6426941	7	6426941	T	C	0.013771	-0.0323156	IGAP
7:8181286	7	8181286	C	T	0.00410146	-0.0518802	IGAP
7:10243824	7	10243824	A	G	0.0106912	0.0722425	IGAP
7:12245620	7	12245620	G	A	0.0114691	0.0326567	IGAP
7:13295482	7	13295482	G	A	0.0026673	0.0421597	IGAP
7:17731550	7	17731550	T	C	0.0183533	0.0316424	IGAP
7:22063233	7	22063233	G	A	0.012516	0.0368161	IGAP
7:22338108	7	22338108	T	C	0.0253859	-0.0801083	IGAP
7:26019475	7	26019475	A	G	0.00231864	0.0961987	IGAP
7:28510450	7	28510450	T	C	0.00192051	-0.151325	IGAP
7:33024537	7	33024537	C	T	0.00575407	0.0856575	IGAP
7:37225235	7	37225235	A	G	0.0403808	0.0312214	IGAP
7:38546250	7	38546250	C	T	0.00121989	0.0727936	IGAP
7:50278585	7	50278585	C	A	0.00133658	-0.0511796	IGAP
7:63638099	7	63638099	C	A	0.0088448	0.118652	IGAP
7:63822819	7	63822819	G	A	0.00106999	0.0583045	IGAP
7:85489693	7	85489693	T	G	0.0468072	-0.0292884	IGAP
7:88682158	7	88682158	A	C	0.00424864	0.127477	IGAP
7:92029302	7	92029302	G	A	0.00158884	-0.0420507	IGAP
7:101741571	7	101741571	G	A	0.00657977	0.0405694	IGAP
7:111817242	7	111817242	G	A	0.00512145	0.0892741	IGAP
7:112167217	7	112167217	T	C	0.00447072	0.0478772	IGAP
7:134056838	7	134056838	T	C	0.0191838	0.0696337	IGAP
7:134129017	7	134129017	T	C	0.00372154	0.112532	IGAP
7:137900133	7	137900133	G	T	0.00204196	0.0495924	IGAP
7:145062650	7	145062650	G	A	0.0101269	-0.0498628	IGAP
7:148497451	7	148497451	G	A	0.0290129	-0.0800363	IGAP
7:151572394	7	151572394	A	C	0.0210715	-0.0316429	IGAP
7:154137194	7	154137194	A	G	0.00232826	0.0513213	IGAP
7:157276327	7	157276327	C	T	0.049895	-0.0338644	IGAP
7:157809781	7	157809781	A	G	0.00287871	-0.0451519	IGAP
8:2059484	8	2059484	T	C	0.00292487	0.1086	IGAP
8:3043361	8	3043361	C	T	0.00334383	0.0512529	IGAP
8:3488044	8	3488044	A	G	0.00225814	0.1026	IGAP
8:5115007	8	5115007	G	A	0.00173461	0.0433416	IGAP
8:5965236	8	5965236	C	T	0.0067275	-0.073023	IGAP
8:14032730	8	14032730	T	G	0.0182398	-0.0812819	IGAP
8:23771232	8	23771232	T	C	0.0122952	0.0381684	IGAP
8:23945388	8	23945388	G	A	0.00123989	-0.110054	IGAP
8:31132850	8	31132850	T	C	0.00111195	0.0625113	IGAP
8:56991179	8	56991179	A	G	0.00310431	-0.0495207	IGAP
8:62198937	8	62198937	G	A	0.00214305	0.0740793	IGAP
8:71856944	8	71856944	G	A	0.007194	0.1179	IGAP
8:78181000	8	78181000	A	G	0.00511762	-0.0585944	IGAP
8:82236319	8	82236319	G	A	0.026732	0.0326717	IGAP
8:91860478	8	91860478	C	A	0.00261967	-0.0544958	IGAP
8:96161558	8	96161558	T	C	0.012828	-0.122132	IGAP
8:97658153	8	97658153	A	C	0.0112438	0.0866952	IGAP
8:101671221	8	101671221	C	T	0.00656572	0.043873	IGAP
8:117981536	8	117981536	G	A	0.0410292	-0.0615695	IGAP
8:118311428	8	118311428	T	C	0.00921735	0.0688798	IGAP
8:128684224	8	128684224	A	C	0.00926172	0.040181	IGAP
8:134526891	8	134526891	C	T	0.0138513	0.0387859	IGAP
8:135256586	8	135256586	T	C	0.00949089	0.0337605	IGAP
8:138879767	8	138879767	A	G	0.00473687	-0.0488234	IGAP
9:1431730	9	1431730	G	T	0.00103022	-0.0437213	IGAP
9:2291094	9	2291094	T	C	0.00296066	-0.112947	IGAP
9:4088069	9	4088069	A	G	0.0086858	0.0478564	IGAP
9:4135615	9	4135615	C	T	0.00125667	-0.115012	IGAP
9:8010047	9	8010047	T	G	0.00296593	-0.0413837	IGAP
9:14483129	9	14483129	A	G	0.00109622	0.152888	IGAP
9:20086325	9	20086325	T	G	0.00239812	0.10817	IGAP
9:21854740	9	21854740	T	C	0.0165396	0.0587459	IGAP
9:26044500	9	26044500	C	T	0.00210549	0.0717671	IGAP
9:27200738	9	27200738	A	C	0.00678774	0.0414969	IGAP
9:27267483	9	27267483	C	A	0.00631371	-0.0391247	IGAP
9:36130424	9	36130424	C	A	0.0151615	0.0615415	IGAP
9:77326353	9	77326353	G	A	0.00436852	0.0757868	IGAP
9:77851774	9	77851774	A	C	0.00187327	0.0536784	IGAP
9:78556582	9	78556582	C	A	0.0038727	0.0732914	IGAP
9:81856494	9	81856494	G	A	0.0126412	0.0721993	IGAP
9:82234931	9	82234931	C	T	0.0026169	0.1518	IGAP
9:93685457	9	93685457	C	T	0.00597889	-0.121349	IGAP
9:93951043	9	93951043	C	T	0.00798253	0.164468	IGAP
9:96383951	9	96383951	T	C	0.00691116	0.151696	IGAP
9:98308002	9	98308002	G	T	0.00131809	0.113674	IGAP
9:100990580	9	100990580	C	A	0.00333827	0.0834577	IGAP
9:105515166	9	105515166	A	G	0.0168966	-0.138647	IGAP
9:109001036	9	109001036	G	T	0.00813464	0.0390125	IGAP
9:115900126	9	115900126	T	C	0.0441319	-0.0605075	IGAP
9:117224757	9	117224757	A	G	0.00811939	-0.0408692	IGAP
9:118528963	9	118528963	G	A	0.00129864	0.124917	IGAP
9:128885726	9	128885726	C	T	0.0469391	-0.036055	IGAP
9:137436967	9	137436967	T	C	0.0017497	0.04744	IGAP
10:6054951	10	6054951	T	C	0.0606735	-0.0340945	IGAP
10:6188021	10	6188021	T	C	0.167854	-0.0214768	IGAP
10:23188413	10	23188413	A	G	0.07546	0.0651	IGAP
10:33597008	10	33597008	T	C	0.0619101	-0.0714167	IGAP
10:58828890	10	58828890	T	C	0.203379	-0.0469425	IGAP
10:133093369	10	133093369	T	C	0.234065	-0.0413638	IGAP
11:15401867	11	15401867	A	C	0.0785299	-0.0412686	IGAP
11:19926420	11	19926420	T	C	0.181135	-0.0198026	IGAP
11:72065209	11	72065209	G	A	0.243607	0.0738819	IGAP
11:73664290	11	73664290	A	G	0.0506973	0.130082	IGAP
11:119842049	11	119842049	T	C	0.0623695	0.0519274	IGAP
12:20337068	12	20337068	G	T	0.0874642	-0.0675163	IGAP
12:21278355	12	21278355	G	A	0.0575713	0.0876857	IGAP
12:63069416	12	63069416	T	C	0.0930642	-0.0262777	IGAP
12:70315781	12	70315781	A	G	0.0605545	-0.0434955	IGAP
12:119092357	12	119092357	C	T	0.0942693	-0.0219398	IGAP
12:125321620	12	125321620	T	C	0.143239	-0.0240922	IGAP
13:89824076	13	89824076	C	T	0.0922603	-0.0282284	IGAP
13:93746186	13	93746186	G	A	0.177907	-0.0795747	IGAP
13:114835802	13	114835802	C	T	0.101339	-0.0242946	IGAP
14:80196278	14	80196278	C	T	0.0659872	0.114461	IGAP
14:100771572	14	100771572	T	C	0.112305	-0.0263814	IGAP
15:33151488	15	33151488	G	A	0.0697098	-0.0292752	IGAP
15:97053600	15	97053600	C	A	0.0825332	0.067114	IGAP
16:54107923	16	54107923	T	C	0.0898837	0.0286879	IGAP
16:55298241	16	55298241	G	A	0.128204	0.0615264	IGAP
16:55737256	16	55737256	C	A	0.1036	0.1193	IGAP
16:60420425	16	60420425	A	G	0.0598911	0.0336183	IGAP
16:82668376	16	82668376	A	G	0.07424	0.0437831	IGAP
17:28617656	17	28617656	T	C	0.156487	-0.0485361	IGAP
17:56412653	17	56412653	T	C	0.117937	-0.0575647	IGAP
17:63500860	17	63500860	T	C	0.1065	-0.0520736	IGAP
18:62475476	18	62475476	C	T	0.0903335	0.0561049	IGAP
18:67881592	18	67881592	A	C	0.210198	-0.0406802	IGAP
18:69899234	18	69899234	A	C	0.106646	0.0233843	IGAP
1:57273887	1	57273887	T	G	0.0718375	-0.0302032	IGAP
1:67361195	1	67361195	G	A	0.0915665	0.0543178	IGAP
1:78179531	1	78179531	T	C	0.0530289	0.0527496	IGAP
1:90289861	1	90289861	A	G	0.05206	-0.071	IGAP
1:163947700	1	163947700	C	A	0.0705979	-0.0235211	IGAP
1:166758542	1	166758542	C	A	0.0859484	-0.0221676	IGAP
1:207924906	1	207924906	G	A	0.0528415	0.0261974	IGAP
1:220624182	1	220624182	A	C	0.182326	0.0213398	IGAP
1:229073815	1	229073815	A	G	0.116956	0.0507804	IGAP
1:234782611	1	234782611	C	T	0.0648044	0.0656091	IGAP
20:9486575	20	9486575	T	G	0.135057	-0.0328676	IGAP
20:17504581	20	17504581	A	G	0.0721183	0.0919474	IGAP
20:19703335	20	19703335	A	G	0.204333	-0.0347944	IGAP
20:22320465	20	22320465	C	T	0.0793525	0.0244326	IGAP
20:37719460	20	37719460	A	G	0.0785161	-0.082142	IGAP
21:25489609	21	25489609	T	G	0.139621	-0.0422822	IGAP
21:33237282	21	33237282	C	T	0.0720247	0.0919458	IGAP
22:34875571	22	34875571	T	C	0.182465	0.0229149	IGAP
22:45007914	22	45007914	G	A	0.067976	0.0282269	IGAP
22:48684220	22	48684220	C	A	0.0669166	0.0300088	IGAP
2:35342430	2	35342430	T	C	0.0675465	-0.0398423	IGAP
2:56145270	2	56145270	G	A	0.0644636	0.0486306	IGAP
2:65205008	2	65205008	A	G	0.0696642	-0.0641518	IGAP
2:132648102	2	132648102	C	T	0.206807	-0.0314494	IGAP
2:133227542	2	133227542	A	C	0.0761136	-0.0330995	IGAP
2:145616899	2	145616899	A	G	0.184557	0.0341411	IGAP
2:156875579	2	156875579	A	C	0.0578402	0.0252611	IGAP
2:233280565	2	233280565	G	A	0.0855211	-0.0401144	IGAP
3:141512060	3	141512060	T	C	0.227053	0.0728829	IGAP
3:142865678	3	142865678	A	C	0.180936	0.0284945	IGAP
3:154964669	3	154964669	T	C	0.234809	-0.0309097	IGAP
3:194739822	3	194739822	A	C	0.0736067	0.0377697	IGAP
4:5230381	4	5230381	C	T	0.122599	0.0336877	IGAP
4:19589352	4	19589352	T	C	0.100638	0.0429008	IGAP
4:181351656	4	181351656	C	A	0.0761403	0.0327033	IGAP
5:506502	5	506502	C	T	0.0656627	-0.0415781	IGAP
5:98558795	5	98558795	T	C	0.132082	-0.0633397	IGAP
5:118241854	5	118241854	G	A	0.208953	0.0196484	IGAP
5:165231885	5	165231885	G	A	0.0740225	0.0275395	IGAP
5:178801043	5	178801043	A	G	0.0566189	-0.0471099	IGAP
6:1580957	6	1580957	C	T	0.102517	-0.0270801	IGAP
6:55634158	6	55634158	A	G	0.122813	-0.0328334	IGAP
6:77391826	6	77391826	T	C	0.176604	-0.030578	IGAP
6:81422282	6	81422282	C	T	0.10961	0.0465527	IGAP
6:134921364	6	134921364	T	C	0.0836678	0.0824326	IGAP
6:152494701	6	152494701	C	T	0.0582238	0.0530583	IGAP
6:164389885	6	164389885	T	C	0.108651	0.0778344	IGAP
6:164949755	6	164949755	A	G	0.119409	-0.0279747	IGAP
7:5740887	7	5740887	C	T	0.17055	0.038899	IGAP
7:19426392	7	19426392	G	A	0.116715	0.0880632	IGAP
7:21933483	7	21933483	C	A	0.105733	-0.0407115	IGAP
7:42811567	7	42811567	T	C	0.0843185	-0.046162	IGAP
7:50332196	7	50332196	A	G	0.0876529	-0.0265343	IGAP
7:52881611	7	52881611	A	G	0.147297	0.0635525	IGAP
7:67830256	7	67830256	A	G	0.173762	0.0750998	IGAP
7:88965021	7	88965021	A	G	0.0977269	-0.035407	IGAP
7:88976257	7	88976257	T	C	0.0773012	0.0767616	IGAP
7:100835885	7	100835885	T	C	0.0843991	-0.0480997	IGAP
7:131064902	7	131064902	A	G	0.0753363	-0.0308643	IGAP
7:134219203	7	134219203	G	A	0.152936	0.0771583	IGAP
7:153293199	7	153293199	G	A	0.170245	-0.0202253	IGAP
8:16769450	8	16769450	T	G	0.0721386	0.0546089	IGAP
8:98670978	8	98670978	G	A	0.0515552	0.0798154	IGAP
8:132642957	8	132642957	C	T	0.0595594	0.0357696	IGAP
8:135207115	8	135207115	G	A	0.224783	-0.0398601	IGAP
8:143307497	8	143307497	T	C	0.107944	0.109205	IGAP
9:81929517	9	81929517	C	T	0.0893725	0.0298391	IGAP
9:113751324	9	113751324	C	T	0.0821888	0.0264998	IGAP
9:132988709	9	132988709	G	T	0.0762641	-0.0255944	IGAP
9:138126715	9	138126715	A	C	0.0934887	-0.0561791	IGAP
10:119601436	10	119601436	G	T	0.455129	-0.0171209	IGAP
12:33072947	12	33072947	A	C	0.351935	-0.0202726	IGAP
14:21421088	14	21421088	T	C	0.376579	-0.0138383	IGAP
14:65762924	14	65762924	C	T	0.332173	-0.0282371	IGAP
15:50269673	15	50269673	A	G	0.366305	-0.0174802	IGAP
17:51192630	17	51192630	T	G	0.304364	-0.0298513	IGAP
5:6038726	5	6038726	G	A	0.30551	-0.0294174	IGAP
8:19623911	8	19623911	T	C	0.348237	-0.0239104	IGAP
8:95196794	8	95196794	T	C	0.403229	-0.0249499	IGAP
8:134783002	8	134783002	T	C	0.277345	-0.0291782	IGAP
8:146292734	8	146292734	A	G	0.253735	-0.019353	IGAP
9:2136142	9	2136142	C	T	0.479066	-0.0253488	IGAP
9:28771619	9	28771619	T	C	0.307827	-0.0324868	IGAP
9:32116034	9	32116034	T	C	0.370081	-0.0281996	IGAP
10:48312291	10	48312291	C	T	0.671863	-0.0163264	IGAP
15:26455162	15	26455162	T	G	0.727358	0.00958559	IGAP
16:21748326	16	21748326	G	T	0.683223	0.0234149	IGAP
1:41241885	1	41241885	T	C	0.500291	0.0389245	IGAP
2:77681802	2	77681802	C	T	0.566298	-0.0204035	IGAP
4:123055086	4	123055086	A	C	0.5365	-0.0178	IGAP
8:73444663	8	73444663	C	T	0.666405	-0.0103061	IGAP
9:134420163	9	134420163	G	A	0.550228	-0.0150012	IGAP
17:52294579	17	52294579	A	G	0.880755	0.00488448	IGAP
19:10478683	19	10478683	A	C	0.806481	-0.00663154	IGAP
1:4867850	1	4867850	G	T	0.977838	-0.000931983	IGAP
1:6046264	1	6046264	A	G	0.939729	0.00317211	IGAP
1:34441542	1	34441542	T	C	0.839538	0.0101739	IGAP
3:23743868	3	23743868	A	G	0.869673	-0.00614353	IGAP
3:140999116	3	140999116	T	C	0.975447	0.00101021	IGAP
10:11720308	10	11720308	A	G	4.31084e-10	-0.0500663	CCACE
11:47449072	11	47449072	A	G	2.89422e-08	0.0439683	CCACE
11:60021948	11	60021948	A	G	7.81534e-17	-0.0668797	CCACE
11:85863080	11	85863080	A	C	7.30242e-09	-0.0504026	CCACE
11:85867875	11	85867875	A	G	1.69018e-32	-0.0952484	CCACE
11:121435587	11	121435587	T	C	1.80372e-09	0.0601835	CCACE
14:53391680	14	53391680	A	G	6.23923e-09	-0.0529457	CCACE
14:92932828	14	92932828	T	C	1.67824e-08	0.0480915	CCACE
14:92936690	14	92936690	A	G	1.14592e-10	-0.0549377	CCACE
15:59045774	15	59045774	A	G	4.51073e-11	0.0541687	CCACE
16:31122571	16	31122571	T	C	2.14115e-08	-0.0471914	CCACE
17:5137047	17	5137047	A	G	1.44254e-10	0.0565186	CCACE
19:1039444	19	1039444	T	C	1.78335e-10	-0.0543211	CCACE
19:45410002	19	45410002	A	G	0	0.577973	CCACE
19:45410444	19	45410444	A	G	1.46379e-155	-0.232068	CCACE
1:207786542	1	207786542	A	G	2.55975e-23	0.0837769	CCACE
20:54983075	20	54983075	T	C	3.42687e-08	-0.0519351	CCACE
2:127830219	2	127830219	A	C	3.9913e-09	-0.0559777	CCACE
2:127892810	2	127892810	T	C	2.47323e-65	0.138661	CCACE
2:234068476	2	234068476	T	C	2.96895e-10	0.051207	CCACE
6:32573415	6	32573415	A	G	4.2216e-13	0.0646443	CCACE
6:32578530	6	32578530	A	C	1.1079e-09	-0.0513367	CCACE
6:47432637	6	47432637	T	C	2.16832e-12	-0.0570675	CCACE
7:100004446	7	100004446	T	C	5.78668e-18	0.0710181	CCACE
7:143099133	7	143099133	A	C	8.05985e-12	-0.0589657	CCACE
7:143132183	7	143132183	A	G	3.54546e-09	0.0485773	CCACE
8:27195121	8	27195121	T	C	1.03742e-15	-0.0643861	CCACE
8:27248546	8	27248546	T	C	3.1859e-09	-0.0539665	CCACE
8:27462481	8	27462481	A	G	1.96253e-25	-0.0836564	CCACE
16:81773209	16	81773209	A	G	7.40006e-08	-0.0431817	CCACE
19:1063443	19	1063443	A	G	6.96235e-08	0.0470371	CCACE
7:100026292	7	100026292	A	G	8.84602e-08	0.0461189	CCACE
15:51001534	15	51001534	T	G	1.98313e-07	0.04432	CCACE
19:51737121	19	51737121	A	G	4.11922e-07	0.0411412	CCACE
1:207656050	1	207656050	T	C	3.0392e-07	-0.0411101	CCACE
21:27473875	21	27473875	T	C	2.10765e-07	0.0411326	CCACE
2:127887985	2	127887985	A	C	2.53975e-07	0.0444344	CCACE
2:233977318	2	233977318	A	G	9.24623e-07	-0.0437712	CCACE
2:233982205	2	233982205	T	C	1.34634e-07	-0.0512046	CCACE
6:41154650	6	41154650	T	C	1.15522e-07	-0.0435827	CCACE
16:70719334	16	70719334	T	C	1.63062e-06	-0.0441481	CCACE
17:1425357	17	1425357	T	C	5.48461e-06	-0.0392087	CCACE
17:47329255	17	47329255	A	G	7.09496e-06	0.0369323	CCACE
17:61427197	17	61427197	T	C	7.95823e-06	0.0424523	CCACE
19:1062164	19	1062164	T	C	2.08205e-06	0.0474963	CCACE
1:207875431	1	207875431	A	G	7.79938e-06	0.0358795	CCACE
2:127829704	2	127829704	T	C	9.68975e-06	0.0386012	CCACE
7:1583941	7	1583941	T	C	1.1214e-06	0.0405546	CCACE
7:37841534	7	37841534	A	G	3.19695e-06	0.0373753	CCACE
8:95955074	8	95955074	A	G	1.45061e-06	0.0381882	CCACE
10:43270240	10	43270240	T	C	1.69405e-05	0.0383618	CCACE
10:81785898	10	81785898	A	G	1.06797e-05	0.0370976	CCACE
11:840034	11	840034	A	C	8.44019e-05	-0.0358506	CCACE
13:21691373	13	21691373	T	C	6.16308e-05	-0.0321586	CCACE
14:77333963	14	77333963	T	C	5.32729e-05	-0.0328487	CCACE
15:99056335	15	99056335	T	C	3.66003e-05	-0.0335454	CCACE
16:70732206	16	70732206	A	G	2.46101e-05	-0.0342812	CCACE
16:81824242	16	81824242	T	G	1.70053e-05	0.0371097	CCACE
17:56404349	17	56404349	A	G	1.13148e-05	0.0347969	CCACE
17:64306133	17	64306133	T	C	4.28086e-05	0.0324265	CCACE
19:55176262	19	55176262	A	G	4.86685e-05	0.0337694	CCACE
2:37515958	2	37515958	A	G	1.42453e-05	0.0391309	CCACE
2:71600354	2	71600354	A	G	3.00321e-05	0.0347346	CCACE
2:72079212	2	72079212	T	C	8.32569e-05	0.0315763	CCACE
3:155330401	3	155330401	T	C	9.4061e-05	-0.0317297	CCACE
5:139711059	5	139711059	T	G	1.57954e-05	0.0372281	CCACE
7:92029302	7	92029302	A	G	6.97227e-05	0.0319195	CCACE
7:105719901	7	105719901	T	C	2.1388e-05	-0.0374733	CCACE
9:93561614	9	93561614	T	G	3.32223e-05	-0.0349521	CCACE
10:28874531	10	28874531	A	G	0.00055248	0.029434	CCACE
10:82038779	10	82038779	A	G	0.000514962	0.027525	CCACE
10:82382958	10	82382958	A	G	0.000196408	0.0321203	CCACE
10:124122373	10	124122373	T	C	0.000210963	-0.0301097	CCACE
11:121436955	11	121436955	T	C	0.000776129	0.0276327	CCACE
11:121489416	11	121489416	A	G	0.000977478	0.0353089	CCACE
12:55222005	12	55222005	T	G	0.000166615	0.0317374	CCACE
12:57637593	12	57637593	A	G	0.000375705	-0.0296069	CCACE
12:113507625	12	113507625	A	G	0.000365998	0.0345928	CCACE
13:113606139	13	113606139	T	C	0.000791339	-0.0272721	CCACE
14:92855964	14	92855964	A	G	0.000627074	0.0277914	CCACE
15:63379592	15	63379592	A	G	0.000724163	0.0274794	CCACE
15:97409180	15	97409180	T	C	0.000347648	0.0290565	CCACE
16:20969378	16	20969378	T	C	0.00096419	0.0264934	CCACE
16:70816893	16	70816893	T	C	0.000363324	0.0310984	CCACE
17:69064619	17	69064619	A	C	0.000722588	-0.0281315	CCACE
18:8970615	18	8970615	T	C	0.000999046	0.0264205	CCACE
18:43400094	18	43400094	A	G	0.000416992	-0.0283181	CCACE
19:52258541	19	52258541	T	C	0.000206258	-0.0301543	CCACE
1:200953495	1	200953495	A	G	0.000310586	0.0314518	CCACE
1:248094616	1	248094616	A	G	0.00039655	0.0305554	CCACE
20:1348542	20	1348542	A	G	0.000705103	-0.0275245	CCACE
20:22320465	20	22320465	T	C	0.000768172	-0.0273335	CCACE
20:48651061	20	48651061	T	C	0.000479774	0.0280186	CCACE
21:28148191	21	28148191	T	C	0.000195078	-0.0306364	CCACE
22:41613188	22	41613188	T	C	0.000122165	0.0315979	CCACE
2:33736281	2	33736281	T	C	0.000185026	-0.0311047	CCACE
2:43777964	2	43777964	T	C	0.000482663	-0.0321485	CCACE
2:50689780	2	50689780	T	C	0.000697091	-0.0315588	CCACE
2:106606690	2	106606690	T	G	0.000160701	-0.0302854	CCACE
3:57204419	3	57204419	A	G	0.00097149	0.0267975	CCACE
3:128336517	3	128336517	T	C	0.000465105	-0.0277385	CCACE
4:878746	4	878746	A	G	0.000516183	0.0309514	CCACE
4:11635263	4	11635263	A	G	0.000653756	-0.0270143	CCACE
4:158827027	4	158827027	T	G	0.000554134	0.0284007	CCACE
5:120612737	5	120612737	A	G	0.000311316	0.0285791	CCACE
5:137849066	5	137849066	A	G	0.000340709	0.0287521	CCACE
5:173132309	5	173132309	T	C	0.000909377	0.0266274	CCACE
6:935165	6	935165	A	C	0.000188729	-0.0299748	CCACE
7:50278585	7	50278585	A	C	0.000929864	0.0278875	CCACE
8:10641965	8	10641965	A	G	0.000841197	-0.0281207	CCACE
8:27315447	8	27315447	A	G	0.0005741	0.0307149	CCACE
8:27574166	8	27574166	T	G	0.000205964	0.0352798	CCACE
8:56991179	8	56991179	A	G	0.000161719	-0.032138	CCACE
8:116416131	8	116416131	T	C	0.000350709	0.0304566	CCACE
9:107664301	9	107664301	T	C	0.0002243	0.0307133	CCACE
9:109001036	9	109001036	T	G	0.000665893	-0.0279912	CCACE
9:137436967	9	137436967	T	C	0.000780267	0.0279744	CCACE
10:4864809	10	4864809	T	C	0.00166429	0.0249202	CCACE
10:11681939	10	11681939	A	G	0.00375394	0.0281313	CCACE
10:11746503	10	11746503	T	C	0.00183641	-0.027783	CCACE
10:59988076	10	59988076	T	C	0.00111025	0.0303818	CCACE
10:60668561	10	60668561	T	C	0.00305979	0.0243482	CCACE
10:62519838	10	62519838	A	C	0.0250265	0.0177616	CCACE
10:72440845	10	72440845	T	C	0.0079126	0.0221019	CCACE
10:72521175	10	72521175	T	C	0.0194365	-0.0187544	CCACE
10:76498953	10	76498953	A	G	0.00189386	-0.026161	CCACE
10:80813364	10	80813364	A	G	0.0398446	0.0164959	CCACE
10:89787275	10	89787275	A	G	0.00301977	-0.023506	CCACE
10:98131836	10	98131836	A	C	0.0253908	-0.0201551	CCACE
10:112744545	10	112744545	A	G	0.00262736	0.0259381	CCACE
10:125863212	10	125863212	A	C	0.0453395	-0.0168602	CCACE
10:129415436	10	129415436	A	G	0.00202933	0.0259918	CCACE
10:132988017	10	132988017	T	C	0.00526883	-0.0254396	CCACE
11:951127	11	951127	T	C	0.00110995	-0.0261765	CCACE
11:9606639	11	9606639	T	C	0.00147514	-0.0283548	CCACE
11:15372466	11	15372466	A	C	0.0116412	-0.0207405	CCACE
11:39436698	11	39436698	T	C	0.00614533	0.0244388	CCACE
11:45839889	11	45839889	A	G	0.00158351	-0.0253568	CCACE
11:61706135	11	61706135	T	C	0.0177735	0.0195055	CCACE
11:63661512	11	63661512	A	C	0.0148436	0.0195564	CCACE
11:76434820	11	76434820	A	G	0.0228519	0.019171	CCACE
11:76448471	11	76448471	A	G	0.0372071	0.0189887	CCACE
11:85531134	11	85531134	A	G	0.00415124	-0.0272479	CCACE
11:107354642	11	107354642	T	C	0.01736	-0.0205082	CCACE
11:115189244	11	115189244	T	G	0.00296627	-0.0253223	CCACE
11:116385354	11	116385354	A	G	0.0255398	0.0201332	CCACE
11:119842049	11	119842049	T	C	0.00378573	0.0269568	CCACE
11:121206872	11	121206872	T	C	0.0237657	-0.0194845	CCACE
11:121423552	11	121423552	T	C	0.00159895	-0.029087	CCACE
11:131735226	11	131735226	T	C	0.00380173	0.0235179	CCACE
11:131991325	11	131991325	A	G	0.0348322	0.0169392	CCACE
12:2751312	12	2751312	A	C	0.0172073	0.0207695	CCACE
12:4773310	12	4773310	A	G	0.0181008	0.0220178	CCACE
12:7171507	12	7171507	A	G	0.0449373	0.0176758	CCACE
12:7255370	12	7255370	T	C	0.0222019	0.0206249	CCACE
12:7849986	12	7849986	A	G	0.0061555	0.0233469	CCACE
12:10766880	12	10766880	A	G	0.027113	-0.0188333	CCACE
12:21278355	12	21278355	A	G	0.0489267	-0.0196979	CCACE
12:32704037	12	32704037	A	C	0.002997	-0.0284991	CCACE
12:43967584	12	43967584	A	G	0.00192205	-0.0248998	CCACE
12:49033372	12	49033372	A	C	0.0394282	-0.0167367	CCACE
12:53813003	12	53813003	T	C	0.00263365	0.0268202	CCACE
12:54593062	12	54593062	T	C	0.0458681	-0.0168139	CCACE
12:62019404	12	62019404	T	C	0.0176821	-0.019032	CCACE
12:70315781	12	70315781	A	G	0.0333828	-0.0198098	CCACE
12:79341094	12	79341094	A	G	0.0218582	-0.0206757	CCACE
12:93896894	12	93896894	A	G	0.00391515	0.0228684	CCACE
12:95280713	12	95280713	T	C	0.00521925	0.022418	CCACE
12:98570133	12	98570133	A	C	0.0134833	-0.0200752	CCACE
12:106960182	12	106960182	A	G	0.0172981	0.0200436	CCACE
12:112643847	12	112643847	T	C	0.03819	0.0195	CCACE
12:113342598	12	113342598	T	G	0.0029066	-0.0256671	CCACE
12:113522774	12	113522774	T	C	0.00809373	-0.0215142	CCACE
12:131424436	12	131424436	T	C	0.0264837	-0.0180314	CCACE
13:27526265	13	27526265	A	G	0.0285027	0.0182292	CCACE
13:28094218	13	28094218	T	C	0.0314725	-0.0198223	CCACE
13:40634061	13	40634061	T	C	0.0240946	0.0190033	CCACE
13:47403360	13	47403360	A	G	0.0351535	0.0177433	CCACE
13:49464744	13	49464744	T	C	0.00100182	-0.0283499	CCACE
13:51370556	13	51370556	A	G	0.0353549	-0.0168916	CCACE
13:109751785	13	109751785	A	G	0.00206239	0.0268604	CCACE
13:114835802	13	114835802	T	C	0.0137113	0.0205137	CCACE
14:30137407	14	30137407	T	C	0.00878615	0.021031	CCACE
14:32952020	14	32952020	A	G	0.00207755	-0.0244033	CCACE
14:34446715	14	34446715	T	C	0.0474113	0.0170858	CCACE
14:58469117	14	58469117	A	C	0.047756	0.018623	CCACE
14:75086532	14	75086532	T	G	0.0237996	0.0210347	CCACE
14:87565864	14	87565864	A	G	0.00169941	0.0251937	CCACE
14:89342573	14	89342573	A	G	0.00307333	0.0237617	CCACE
14:92319724	14	92319724	A	G	0.0213926	-0.0182379	CCACE
14:104011994	14	104011994	A	G	0.00454465	0.0236196	CCACE
14:107156009	14	107156009	T	C	0.00367676	-0.026771	CCACE
15:40137015	15	40137015	A	G	0.00128481	0.0255127	CCACE
15:50213690	15	50213690	T	C	0.00122368	0.0259533	CCACE
15:58500883	15	58500883	T	C	0.0366555	-0.0207026	CCACE
15:63220061	15	63220061	T	C	0.00599999	-0.0261142	CCACE
15:64372196	15	64372196	A	G	0.00841013	0.0255819	CCACE
15:82571046	15	82571046	A	G	0.00156811	-0.0250549	CCACE
15:84442933	15	84442933	T	C	0.00691314	0.0232857	CCACE
15:84702727	15	84702727	A	G	0.0111298	-0.0216333	CCACE
15:85382193	15	85382193	A	C	0.0291331	-0.0175087	CCACE
15:90599909	15	90599909	A	C	0.0427375	-0.0184682	CCACE
15:90616132	15	90616132	A	G	0.0282066	-0.0184838	CCACE
16:483332	16	483332	A	G	0.00487841	0.0228686	CCACE
16:11232547	16	11232547	T	G	0.00299978	0.0241213	CCACE
16:12298804	16	12298804	A	G	0.0473807	-0.016505	CCACE
16:19808163	16	19808163	T	C	0.0231514	0.0204889	CCACE
16:19925963	16	19925963	T	C	0.00318639	0.0251295	CCACE
16:21748326	16	21748326	T	G	0.00397212	-0.0276665	CCACE
16:23897347	16	23897347	T	C	0.00727403	-0.0239308	CCACE
16:48759641	16	48759641	T	C	0.00372682	-0.0273159	CCACE
16:51138448	16	51138448	T	C	0.00613452	-0.0220013	CCACE
16:54155742	16	54155742	T	C	0.0254099	0.0183832	CCACE
16:84755825	16	84755825	T	G	0.0398759	-0.019544	CCACE
16:87320432	16	87320432	A	C	0.0448614	-0.0162982	CCACE
17:12761448	17	12761448	T	C	0.00535609	0.0229053	CCACE
17:15404987	17	15404987	A	G	0.0141579	0.0196913	CCACE
17:31407346	17	31407346	A	G	0.00706434	0.0240157	CCACE
17:38224312	17	38224312	A	C	0.0132333	0.0213601	CCACE
17:45364722	17	45364722	T	C	0.00360418	0.0233635	CCACE
17:55504941	17	55504941	A	G	0.00543441	-0.0236975	CCACE
17:61069500	17	61069500	A	G	0.00130446	0.0274084	CCACE
17:72534096	17	72534096	A	G	0.00366528	-0.0279021	CCACE
18:5963453	18	5963453	A	G	0.0109109	0.0237064	CCACE
18:9663136	18	9663136	A	G	0.0161761	0.0190627	CCACE
18:35819460	18	35819460	A	G	0.0207599	-0.0183243	CCACE
18:47130342	18	47130342	A	G	0.0388742	-0.0165765	CCACE
18:65415586	18	65415586	A	G	0.00219107	-0.0267198	CCACE
18:69899234	18	69899234	A	C	0.0305115	0.0177768	CCACE
18:71074335	18	71074335	A	C	0.00337481	-0.0255568	CCACE
18:74773267	18	74773267	A	G	0.035345	0.0168896	CCACE
19:1051214	19	1051214	A	G	0.00200337	0.0253651	CCACE
19:3632693	19	3632693	T	C	0.0482849	-0.0176262	CCACE
19:5324716	19	5324716	A	G	0.0299144	0.0193654	CCACE
19:18515741	19	18515741	T	C	0.00386733	-0.0234787	CCACE
19:38933454	19	38933454	T	C	0.0132839	-0.0223229	CCACE
19:39598613	19	39598613	T	C	0.0328414	-0.0188313	CCACE
19:51704573	19	51704573	T	C	0.0166901	0.0220379	CCACE
19:51744045	19	51744045	T	G	0.00391091	-0.0277293	CCACE
1:30058768	1	30058768	A	C	0.00129521	0.0283673	CCACE
1:30885210	1	30885210	T	C	0.00233948	0.0247301	CCACE
1:31201917	1	31201917	T	C	0.0264159	-0.0198021	CCACE
1:40376843	1	40376843	A	G	0.00291818	-0.0250623	CCACE
1:41074472	1	41074472	A	G	0.00255236	-0.0257026	CCACE
1:62739495	1	62739495	T	C	0.018159	-0.022221	CCACE
1:66411400	1	66411400	T	C	0.0137572	0.0195242	CCACE
1:85770620	1	85770620	T	C	0.00749157	0.0222573	CCACE
1:86519721	1	86519721	T	C	0.0156704	0.0198782	CCACE
1:89894128	1	89894128	A	G	0.00791311	-0.0244744	CCACE
1:92068967	1	92068967	A	G	0.0120742	0.0221376	CCACE
1:98926885	1	98926885	T	C	0.00183467	-0.0284214	CCACE
1:101833477	1	101833477	A	C	0.0243083	0.0178498	CCACE
1:149906413	1	149906413	T	C	0.0208706	0.0187404	CCACE
1:162559479	1	162559479	A	G	0.00382308	0.024361	CCACE
1:163109315	1	163109315	T	C	0.0447087	-0.0184915	CCACE
1:165341849	1	165341849	A	G	0.0473811	-0.0157178	CCACE
1:165526129	1	165526129	T	C	0.0205589	-0.0190554	CCACE
1:166758542	1	166758542	A	C	0.0353162	0.0166809	CCACE
1:173097083	1	173097083	T	C	0.0344894	0.0182232	CCACE
1:186833629	1	186833629	T	C	0.0396655	-0.0175313	CCACE
1:190638363	1	190638363	T	C	0.0178751	0.0215627	CCACE
1:193584062	1	193584062	T	C	0.00655561	-0.0223627	CCACE
1:194724361	1	194724361	A	G	0.00379887	0.0238058	CCACE
1:196840272	1	196840272	A	G	0.00278481	0.0269698	CCACE
1:206943968	1	206943968	A	C	0.030382	0.0186619	CCACE
1:207329255	1	207329255	T	G	0.01624	-0.0225	CCACE
1:212984807	1	212984807	T	C	0.00510491	0.0230406	CCACE
1:221052937	1	221052937	A	C	0.0124194	0.0203125	CCACE
1:239781166	1	239781166	T	C	0.00511937	-0.0238563	CCACE
20:17611777	20	17611777	T	C	0.0182856	0.0189415	CCACE
20:17909423	20	17909423	T	C	0.0492207	-0.0173408	CCACE
20:44124523	20	44124523	A	G	0.00942708	-0.0221233	CCACE
20:48645999	20	48645999	A	G	0.00880811	0.0235821	CCACE
20:52276642	20	52276642	A	G	0.0234117	0.0206531	CCACE
21:27715579	21	27715579	T	C	0.00374216	-0.0252792	CCACE
21:28294134	21	28294134	A	G	0.0450951	0.0218543	CCACE
21:43950304	21	43950304	T	C	0.0362239	-0.016599	CCACE
22:21941915	22	21941915	T	C	0.00363639	-0.0247689	CCACE
22:22118229	22	22118229	T	C	0.0318016	-0.02019	CCACE
22:25597331	22	25597331	T	C	0.0030656	0.0234674	CCACE
22:27935721	22	27935721	T	C	0.00802971	0.0218066	CCACE
2:285421	2	285421	A	G	0.00322696	0.0236367	CCACE
2:10326656	2	10326656	A	C	0.00694225	0.0232802	CCACE
2:25596509	2	25596509	A	C	0.0114164	0.0210591	CCACE
2:41797475	2	41797475	T	C	0.0108857	0.0239643	CCACE
2:42653495	2	42653495	T	C	0.0148315	0.0195568	CCACE
2:47067214	2	47067214	T	C	0.00157148	-0.0259909	CCACE
2:49429109	2	49429109	T	C	0.002702	0.0262	CCACE
2:50829031	2	50829031	A	C	0.0161147	-0.0197935	CCACE
2:52842192	2	52842192	T	C	0.00759258	-0.0227508	CCACE
2:53100420	2	53100420	A	G	0.00802305	-0.0210136	CCACE
2:55121439	2	55121439	A	C	0.0444519	-0.0159312	CCACE
2:65052057	2	65052057	T	C	0.0360188	-0.0186939	CCACE
2:111730299	2	111730299	A	G	0.0190832	0.0185776	CCACE
2:156875579	2	156875579	A	C	0.00353526	0.0234105	CCACE
2:161720821	2	161720821	T	G	0.029747	-0.0180868	CCACE
2:210902035	2	210902035	A	G	0.0375236	-0.0177119	CCACE
2:215194668	2	215194668	T	G	0.00311078	0.0269498	CCACE
2:221561705	2	221561705	A	C	0.00191331	-0.0270543	CCACE
3:423018	3	423018	A	C	0.00918967	0.0216815	CCACE
3:32454905	3	32454905	T	C	0.0494362	0.0163524	CCACE
3:55334816	3	55334816	T	C	0.0261854	-0.0178467	CCACE
3:56730308	3	56730308	A	G	0.0107211	-0.0209867	CCACE
3:62870329	3	62870329	A	G	0.00257653	-0.0265819	CCACE
3:64182827	3	64182827	A	G	0.049168	0.0171532	CCACE
3:69688931	3	69688931	A	G	0.00433291	-0.0257354	CCACE
3:73170358	3	73170358	A	G	0.00619212	-0.0241551	CCACE
3:105000469	3	105000469	A	C	0.0491654	-0.0173438	CCACE
3:107205742	3	107205742	T	C	0.0397246	0.0163013	CCACE
3:117297878	3	117297878	T	C	0.0475547	-0.01863	CCACE
3:143060901	3	143060901	A	G	0.0114465	-0.020044	CCACE
3:151018968	3	151018968	A	G	0.0490867	0.0159889	CCACE
3:152054222	3	152054222	A	G	0.00117854	0.0263504	CCACE
3:172630090	3	172630090	A	C	0.00705888	-0.0253433	CCACE
3:186549695	3	186549695	A	G	0.0356599	-0.0166525	CCACE
3:189599674	3	189599674	T	C	0.0302549	0.0176015	CCACE
3:190634325	3	190634325	T	C	0.032755	0.0173569	CCACE
3:194744746	3	194744746	T	C	0.00488834	0.0253765	CCACE
4:843508	4	843508	T	C	0.0196467	-0.0205719	CCACE
4:28927648	4	28927648	T	C	0.0262308	-0.0193899	CCACE
4:40337944	4	40337944	T	C	0.00130971	0.026749	CCACE
4:41790191	4	41790191	A	C	0.0180308	-0.0189817	CCACE
4:47818208	4	47818208	A	G	0.0086842	-0.0228804	CCACE
4:56911507	4	56911507	T	C	0.0302899	0.0199617	CCACE
4:61925972	4	61925972	A	G	0.00124708	0.0293984	CCACE
4:72168875	4	72168875	A	G	0.00899389	-0.0248433	CCACE
4:77228724	4	77228724	A	C	0.0261424	0.0178478	CCACE
4:83122758	4	83122758	T	C	0.00582148	0.0218593	CCACE
4:94014977	4	94014977	A	G	0.0408144	0.01621	CCACE
4:100169987	4	100169987	A	G	0.00724073	0.0234182	CCACE
4:108656862	4	108656862	A	G	0.00109225	0.0262086	CCACE
4:108676604	4	108676604	T	C	0.0200477	-0.0221204	CCACE
4:112058126	4	112058126	A	G	0.00245768	-0.0297035	CCACE
4:135908104	4	135908104	T	C	0.00220024	-0.0258039	CCACE
4:142690612	4	142690612	A	G	0.00678184	-0.0214574	CCACE
4:181351656	4	181351656	A	C	0.00323726	-0.0262508	CCACE
4:184213313	4	184213313	T	C	0.0431174	0.0174468	CCACE
4:190763591	4	190763591	A	G	0.0032169	0.0251297	CCACE
5:506502	5	506502	T	C	0.0336254	0.0199998	CCACE
5:10577895	5	10577895	T	C	0.0427679	-0.0184601	CCACE
5:14688609	5	14688609	T	C	0.00143694	-0.0293591	CCACE
5:29542745	5	29542745	T	G	0.0104536	0.0210504	CCACE
5:34840841	5	34840841	A	G	0.00808172	0.0209887	CCACE
5:35133281	5	35133281	A	C	0.0120666	0.0251422	CCACE
5:88215594	5	88215594	A	G	0.00274387	-0.0237362	CCACE
5:98267115	5	98267115	A	G	0.0480721	-0.016455	CCACE
5:98528459	5	98528459	A	G	0.0122309	0.020603	CCACE
5:105540934	5	105540934	T	C	0.0291993	-0.0175069	CCACE
5:107213361	5	107213361	T	C	0.0221426	-0.0185894	CCACE
5:108223952	5	108223952	A	G	0.0323133	0.0201407	CCACE
5:139532538	5	139532538	T	C	0.00154279	-0.0257247	CCACE
5:141758984	5	141758984	A	C	0.0303292	-0.0223198	CCACE
5:141816555	5	141816555	T	C	0.0399925	0.0164813	CCACE
5:141870609	5	141870609	T	C	0.00511956	-0.0224705	CCACE
5:143595109	5	143595109	A	G	0.0400811	0.0166757	CCACE
5:152921742	5	152921742	A	G	0.00845122	0.0211368	CCACE
5:160388643	5	160388643	T	G	0.00850304	0.0211147	CCACE
5:164618576	5	164618576	A	G	0.00808476	-0.0215214	CCACE
5:166199780	5	166199780	T	C	0.0255442	0.0185857	CCACE
5:170121412	5	170121412	A	G	0.0325726	-0.0171551	CCACE
5:174623083	5	174623083	T	C	0.0347286	-0.0184118	CCACE
5:176953018	5	176953018	A	G	0.0135473	-0.0261843	CCACE
5:177815352	5	177815352	T	C	0.00591833	-0.0248159	CCACE
5:178797203	5	178797203	A	G	0.0280246	0.0174137	CCACE
5:178797645	5	178797645	A	G	0.00880107	-0.0249193	CCACE
5:179201464	5	179201464	A	G	0.00217192	0.0294508	CCACE
6:11961970	6	11961970	A	C	0.0453124	-0.0170633	CCACE
6:13302931	6	13302931	A	G	0.00617352	-0.0227919	CCACE
6:14704668	6	14704668	T	C	0.00481041	0.0254212	CCACE
6:23882254	6	23882254	A	G	0.0152636	-0.0262106	CCACE
6:32021414	6	32021414	T	C	0.0457091	0.01879	CCACE
6:40795151	6	40795151	T	C	0.00211271	0.0280112	CCACE
6:41153238	6	41153238	A	G	0.00118863	0.036676	CCACE
6:47380533	6	47380533	A	C	0.00808736	0.0217914	CCACE
6:70073237	6	70073237	T	G	0.0376601	0.0197608	CCACE
6:79831660	6	79831660	T	G	0.00453043	0.0258667	CCACE
6:106601355	6	106601355	A	C	0.011026	0.0204009	CCACE
6:106996372	6	106996372	T	C	0.00261774	-0.0271392	CCACE
6:108856449	6	108856449	T	C	0.00156133	-0.0269489	CCACE
6:109504086	6	109504086	T	C	0.00360631	0.0236504	CCACE
6:110106277	6	110106277	A	C	0.0249965	0.0208888	CCACE
6:125791136	6	125791136	A	G	0.0338274	0.0170337	CCACE
6:144002302	6	144002302	A	C	0.0392333	-0.0204298	CCACE
6:150571265	6	150571265	A	C	0.00615525	0.0236151	CCACE
6:154117903	6	154117903	A	G	0.0349358	-0.0198347	CCACE
7:5618237	7	5618237	T	C	0.0355678	0.0168624	CCACE
7:6426941	7	6426941	T	C	0.0124942	-0.0200519	CCACE
7:7855608	7	7855608	T	C	0.00366901	-0.0236027	CCACE
7:9161829	7	9161829	T	C	0.0122477	-0.0230993	CCACE
7:12245620	7	12245620	A	G	0.0386267	-0.016395	CCACE
7:19426392	7	19426392	A	G	0.0222238	-0.0221869	CCACE
7:25578353	7	25578353	A	G	0.0162611	0.0199992	CCACE
7:26279349	7	26279349	A	G	0.0409316	0.0200648	CCACE
7:28259233	7	28259233	T	C	0.00393787	0.0257381	CCACE
7:33723693	7	33723693	A	G	0.0332091	0.0215232	CCACE
7:37538795	7	37538795	A	C	0.0200024	-0.0235237	CCACE
7:92223518	7	92223518	A	C	0.0153118	-0.0211403	CCACE
7:98830439	7	98830439	T	G	0.00339523	-0.0246778	CCACE
7:116149844	7	116149844	T	C	0.0498192	0.0176771	CCACE
7:137908522	7	137908522	T	G	0.00157093	-0.0272729	CCACE
7:143198249	7	143198249	A	C	0.00257117	0.0274461	CCACE
7:157809781	7	157809781	A	G	0.0202391	-0.0193299	CCACE
8:2879688	8	2879688	A	G	0.00632487	0.0246486	CCACE
8:19623911	8	19623911	T	C	0.0356705	-0.020188	CCACE
8:23945388	8	23945388	A	G	0.0111649	0.0279364	CCACE
8:26776330	8	26776330	A	G	0.0108334	-0.0212041	CCACE
8:27418325	8	27418325	A	G	0.00517667	0.0243797	CCACE
8:31116617	8	31116617	A	G	0.0376636	-0.0173025	CCACE
8:31830933	8	31830933	T	C	0.0394156	-0.0179624	CCACE
8:62198937	8	62198937	A	G	0.00769579	-0.0280359	CCACE
8:71932916	8	71932916	T	G	0.00185559	-0.0292969	CCACE
8:77760079	8	77760079	T	C	0.0396553	0.0206086	CCACE
8:91964733	8	91964733	A	G	0.0134359	-0.0208199	CCACE
8:94063021	8	94063021	A	C	0.00680921	-0.0252058	CCACE
8:96496710	8	96496710	T	C	0.00525279	-0.0221239	CCACE
8:97627576	8	97627576	A	G	0.0113731	-0.0210685	CCACE
8:98371874	8	98371874	A	G	0.018923	-0.0223117	CCACE
8:117981536	8	117981536	A	G	0.0189191	0.0220871	CCACE
9:433347	9	433347	A	C	0.0150213	0.0202352	CCACE
9:1431730	9	1431730	T	G	0.00702118	0.0216387	CCACE
9:8010047	9	8010047	T	G	0.00639094	-0.0221588	CCACE
9:14454393	9	14454393	T	G	0.0130457	0.0209075	CCACE
9:14483129	9	14483129	A	G	0.0332702	0.0202278	CCACE
9:21267087	9	21267087	T	C	0.00564716	-0.0222082	CCACE
9:26022472	9	26022472	T	G	0.00921285	0.0237332	CCACE
9:72604791	9	72604791	T	C	0.0329432	-0.0183818	CCACE
9:78633391	9	78633391	A	G	0.0393073	-0.0175837	CCACE
9:98308002	9	98308002	T	G	0.0017982	-0.0290601	CCACE
9:98358166	9	98358166	T	C	0.00319237	-0.024837	CCACE
9:129239477	9	129239477	T	C	0.0317765	0.0191446	CCACE
9:135903625	9	135903625	A	G	0.0108011	0.0207091	CCACE
10:3607941	10	3607941	T	C	0.0649407	0.0148105	CCACE
10:6184858	10	6184858	T	C	0.217705	-0.0120866	CCACE
10:22859656	10	22859656	T	C	0.0583203	0.0153789	CCACE
10:24438000	10	24438000	T	C	0.207292	-0.00999366	CCACE
10:33597008	10	33597008	T	C	0.164435	-0.0130742	CCACE
10:58518278	10	58518278	A	C	0.166921	-0.012595	CCACE
10:90547576	10	90547576	A	C	0.172213	-0.0109529	CCACE
10:107491387	10	107491387	T	C	0.064666	-0.0150163	CCACE
10:107798126	10	107798126	T	G	0.055893	-0.0181793	CCACE
10:113530345	10	113530345	A	G	0.221113	0.00981836	CCACE
10:133093369	10	133093369	T	C	0.0638008	-0.0183616	CCACE
11:5696580	11	5696580	A	G	0.0928306	-0.0139935	CCACE
11:11472193	11	11472193	A	G	0.0770863	0.0173472	CCACE
11:12778769	11	12778769	A	G	0.0506798	0.0154873	CCACE
11:19926420	11	19926420	T	C	0.124069	-0.0127944	CCACE
11:24383190	11	24383190	A	G	0.0741133	0.0209075	CCACE
11:34516984	11	34516984	A	G	0.0747402	-0.0141253	CCACE
11:44713976	11	44713976	T	C	0.200367	0.0121707	CCACE
11:47054448	11	47054448	A	G	0.0561704	-0.0168234	CCACE
11:59535983	11	59535983	A	G	0.0736928	0.015946	CCACE
11:68967641	11	68967641	T	C	0.136425	0.0121009	CCACE
11:69251341	11	69251341	T	C	0.0562753	0.018144	CCACE
11:70432072	11	70432072	T	C	0.0918698	-0.0145293	CCACE
11:97694151	11	97694151	A	C	0.0864211	0.0166365	CCACE
11:99876286	11	99876286	A	G	0.0966544	0.0152986	CCACE
11:112460018	11	112460018	T	G	0.0726806	-0.0160065	CCACE
11:116678413	11	116678413	T	C	0.0963289	0.0143495	CCACE
11:118045846	11	118045846	A	G	0.107638	0.015455	CCACE
12:15095707	12	15095707	T	C	0.195813	-0.0117941	CCACE
12:43891398	12	43891398	A	G	0.221073	0.0115159	CCACE
12:47020716	12	47020716	T	C	0.138884	0.0176181	CCACE
12:47406876	12	47406876	A	C	0.229326	-0.00964854	CCACE
12:68342352	12	68342352	T	C	0.21104	-0.0110308	CCACE
12:69354633	12	69354633	T	C	0.246326	0.00941966	CCACE
12:71841156	12	71841156	T	C	0.0789843	-0.01635	CCACE
12:75108030	12	75108030	T	C	0.217848	0.0117255	CCACE
12:95973522	12	95973522	A	G	0.105528	-0.0149163	CCACE
12:97409380	12	97409380	T	C	0.092115	0.015018	CCACE
12:97705286	12	97705286	T	C	0.0593287	-0.0170037	CCACE
12:105788672	12	105788672	A	C	0.159971	0.011413	CCACE
12:109322210	12	109322210	T	C	0.189793	0.0107851	CCACE
12:111725461	12	111725461	T	G	0.09814	0.0159	CCACE
12:112341809	12	112341809	T	C	0.050315	0.0184168	CCACE
12:116955583	12	116955583	A	G	0.0702612	0.0166826	CCACE
12:119092357	12	119092357	T	C	0.0683204	0.0144462	CCACE
12:125332955	12	125332955	T	C	0.193802	0.0102975	CCACE
12:126591949	12	126591949	T	C	0.208317	-0.0100963	CCACE
12:129114888	12	129114888	A	G	0.171523	0.0131363	CCACE
12:129779435	12	129779435	T	G	0.0982159	-0.0152412	CCACE
13:24061451	13	24061451	T	C	0.0563751	0.017012	CCACE
13:38760842	13	38760842	A	C	0.23871	-0.00969042	CCACE
13:53179115	13	53179115	T	C	0.210959	-0.0114042	CCACE
13:55597083	13	55597083	T	C	0.225892	-0.0098385	CCACE
13:61593886	13	61593886	T	C	0.14631	-0.0119454	CCACE
13:75814878	13	75814878	T	C	0.127328	-0.0132946	CCACE
13:86642576	13	86642576	A	G	0.19151	-0.0113872	CCACE
13:93746186	13	93746186	A	G	0.0837487	-0.0167814	CCACE
13:95150403	13	95150403	A	G	0.0515443	0.0156233	CCACE
13:102326448	13	102326448	A	G	0.0547358	-0.0152267	CCACE
13:105184067	13	105184067	A	G	0.0598518	-0.0150973	CCACE
13:108106475	13	108106475	A	G	0.187692	0.0151582	CCACE
13:108672385	13	108672385	A	C	0.222888	-0.0101429	CCACE
13:109580733	13	109580733	A	C	0.182926	0.0120012	CCACE
14:24866685	14	24866685	A	G	0.123799	-0.0132663	CCACE
14:44372995	14	44372995	T	C	0.0835487	0.0162752	CCACE
14:63782130	14	63782130	T	C	0.181447	0.0108595	CCACE
14:73005547	14	73005547	A	G	0.223557	0.011453	CCACE
14:75178693	14	75178693	T	C	0.108145	-0.0127341	CCACE
14:89508519	14	89508519	T	C	0.0648315	-0.0159216	CCACE
14:89873853	14	89873853	T	C	0.0645416	-0.0157594	CCACE
14:100771572	14	100771572	T	C	0.0701962	-0.0154184	CCACE
15:25781675	15	25781675	T	C	0.150602	0.0115391	CCACE
15:26455162	15	26455162	T	G	0.243668	0.0110852	CCACE
15:26761806	15	26761806	T	C	0.0875453	0.0159164	CCACE
15:32946561	15	32946561	T	C	0.0563063	-0.0158788	CCACE
15:39046799	15	39046799	A	G	0.0661081	-0.0152982	CCACE
15:54532795	15	54532795	T	C	0.0580052	-0.0180457	CCACE
15:61215307	15	61215307	T	C	0.0601638	-0.0152706	CCACE
15:62093241	15	62093241	T	C	0.152007	-0.0117835	CCACE
15:63175242	15	63175242	T	G	0.0674767	-0.0186636	CCACE
15:63286398	15	63286398	T	C	0.205957	-0.0101499	CCACE
15:64592270	15	64592270	T	C	0.05885	-0.0183	CCACE
15:70498008	15	70498008	T	C	0.0985035	-0.0137537	CCACE
15:81077104	15	81077104	T	C	0.236275	0.00974402	CCACE
15:82111769	15	82111769	T	C	0.222638	-0.00979127	CCACE
15:86261659	15	86261659	T	G	0.128427	-0.0123541	CCACE
15:89336178	15	89336178	A	C	0.227523	-0.0105245	CCACE
15:91143438	15	91143438	A	G	0.136396	0.0122467	CCACE
15:93600976	15	93600976	T	C	0.0761496	-0.014409	CCACE
15:97053600	15	97053600	A	C	0.109215	-0.0157146	CCACE
16:5550698	16	5550698	A	C	0.228904	-0.0109711	CCACE
16:9568620	16	9568620	A	G	0.093319	-0.0164553	CCACE
16:14378042	16	14378042	A	C	0.0778493	0.0143303	CCACE
16:54107923	16	54107923	T	C	0.0762889	0.0151169	CCACE
16:70548297	16	70548297	A	G	0.103579	-0.0149851	CCACE
16:71331728	16	71331728	T	C	0.131311	0.0131606	CCACE
16:77053593	16	77053593	A	G	0.123862	-0.0131133	CCACE
17:1464812	17	1464812	A	G	0.0602564	-0.016011	CCACE
17:9751211	17	9751211	A	G	0.10475	-0.0143023	CCACE
17:10021341	17	10021341	T	C	0.0753709	-0.0151503	CCACE
17:10899694	17	10899694	T	C	0.0511342	-0.0166149	CCACE
17:28617656	17	28617656	T	C	0.244972	-0.0110566	CCACE
17:47295008	17	47295008	A	C	0.193274	-0.0123759	CCACE
17:76555985	17	76555985	T	C	0.0693281	-0.0161958	CCACE
17:77074560	17	77074560	A	G	0.140052	-0.0137404	CCACE
18:8232020	18	8232020	A	G	0.0957573	0.0173286	CCACE
18:24311490	18	24311490	A	G	0.0794506	0.0161594	CCACE
18:27823698	18	27823698	T	C	0.0627905	0.0158596	CCACE
18:29088958	18	29088958	T	C	0.06969	-0.0237	CCACE
18:46300091	18	46300091	A	G	0.0985481	0.0155403	CCACE
18:47155917	18	47155917	A	G	0.238495	0.00957764	CCACE
18:55076017	18	55076017	T	G	0.100974	-0.0151097	CCACE
18:55315959	18	55315959	A	G	0.170802	-0.0112613	CCACE
18:61126675	18	61126675	T	G	0.0534243	0.0208868	CCACE
18:62475476	18	62475476	T	C	0.142219	0.0142478	CCACE
18:64432066	18	64432066	T	C	0.0912507	-0.0158893	CCACE
18:67881592	18	67881592	A	C	0.226071	-0.0119901	CCACE
18:76521953	18	76521953	A	G	0.208015	-0.0136028	CCACE
18:76713936	18	76713936	T	C	0.161706	0.0130379	CCACE
19:9591110	19	9591110	T	C	0.234769	-0.0113043	CCACE
19:28982720	19	28982720	T	C	0.0559951	0.0151465	CCACE
19:55543404	19	55543404	T	G	0.0602262	0.0152748	CCACE
19:56423728	19	56423728	A	G	0.0858306	-0.0137875	CCACE
1:2263666	1	2263666	A	G	0.07683	0.0152613	CCACE
1:4867850	1	4867850	T	G	0.141492	-0.0142741	CCACE
1:12401868	1	12401868	A	C	0.115136	-0.0137261	CCACE
1:14699523	1	14699523	T	C	0.0743274	-0.0146802	CCACE
1:17357577	1	17357577	T	C	0.100214	0.0151487	CCACE
1:22493824	1	22493824	T	C	0.232979	0.0105169	CCACE
1:26392824	1	26392824	A	C	0.103629	-0.0151491	CCACE
1:30662538	1	30662538	A	C	0.0617387	-0.015177	CCACE
1:31260468	1	31260468	T	C	0.219286	0.0114321	CCACE
1:67361195	1	67361195	A	G	0.22052	0.0115255	CCACE
1:72235997	1	72235997	A	G	0.1711	-0.0135	CCACE
1:72345792	1	72345792	A	G	0.137202	-0.013978	CCACE
1:78179531	1	78179531	T	C	0.208715	0.0115834	CCACE
1:88310324	1	88310324	A	G	0.147171	-0.0122095	CCACE
1:89732237	1	89732237	A	G	0.0979382	0.014268	CCACE
1:92067107	1	92067107	A	C	0.134175	-0.0135074	CCACE
1:98814626	1	98814626	T	C	0.113631	0.0139507	CCACE
1:104502333	1	104502333	T	C	0.0670016	0.0145178	CCACE
1:119023640	1	119023640	T	C	0.235101	0.00952905	CCACE
1:120428635	1	120428635	A	G	0.146644	-0.012368	CCACE
1:151736876	1	151736876	T	C	0.152824	0.0118981	CCACE
1:153106395	1	153106395	T	C	0.237692	0.0114614	CCACE
1:163947700	1	163947700	A	C	0.174323	0.0107655	CCACE
1:187018445	1	187018445	A	G	0.0519426	-0.0188614	CCACE
1:201571927	1	201571927	T	C	0.0830325	0.0151195	CCACE
1:204672743	1	204672743	T	C	0.196011	-0.0170834	CCACE
1:214148246	1	214148246	A	G	0.0605254	0.0150624	CCACE
1:218144154	1	218144154	A	G	0.0551455	-0.0157676	CCACE
1:224704913	1	224704913	A	C	0.125149	0.0132165	CCACE
1:232469811	1	232469811	T	C	0.170303	0.0127612	CCACE
1:242063452	1	242063452	A	G	0.174056	-0.0111823	CCACE
1:242359678	1	242359678	T	C	0.0572192	0.0171457	CCACE
1:246282263	1	246282263	T	C	0.0565047	-0.0183408	CCACE
1:246840434	1	246840434	T	C	0.0890162	-0.013822	CCACE
20:4143031	20	4143031	T	C	0.0856189	0.0148221	CCACE
20:7117798	20	7117798	T	C	0.161222	-0.0152832	CCACE
20:9486575	20	9486575	T	G	0.0969437	0.0147943	CCACE
20:17879522	20	17879522	T	C	0.122953	-0.0123758	CCACE
20:19703335	20	19703335	A	G	0.190542	-0.0121845	CCACE
20:23437384	20	23437384	A	G	0.123363	0.0151173	CCACE
20:37719460	20	37719460	A	G	0.0588761	-0.0179595	CCACE
20:41727846	20	41727846	T	C	0.137816	-0.0130831	CCACE
20:52114893	20	52114893	A	G	0.170704	0.0119451	CCACE
20:53783534	20	53783534	T	G	0.0627977	-0.0180731	CCACE
20:59979354	20	59979354	A	G	0.103813	0.0133641	CCACE
21:19689161	21	19689161	T	G	0.223783	-0.0100068	CCACE
21:20156916	21	20156916	T	C	0.0802936	0.0142125	CCACE
21:33448232	21	33448232	T	C	0.0819057	-0.015865	CCACE
21:33912412	21	33912412	T	C	0.0979859	-0.0152439	CCACE
21:34369215	21	34369215	T	C	0.0668573	0.0179749	CCACE
21:40840854	21	40840854	T	C	0.0694216	0.017446	CCACE
22:22473905	22	22473905	A	C	0.106586	0.0137492	CCACE
22:29375026	22	29375026	T	C	0.068537	0.0149617	CCACE
22:30664166	22	30664166	A	G	0.244397	-0.0111813	CCACE
22:35240016	22	35240016	A	G	0.0666724	0.0147168	CCACE
22:42403980	22	42403980	T	C	0.0887901	-0.0138279	CCACE
22:45007914	22	45007914	A	G	0.140215	-0.0124298	CCACE
22:46946127	22	46946127	T	C	0.0577096	0.0159853	CCACE
22:48209939	22	48209939	A	G	0.117112	-0.0130393	CCACE
22:49215182	22	49215182	A	C	0.156475	0.0122132	CCACE
2:36974472	2	36974472	T	C	0.0749883	0.0144672	CCACE
2:44063731	2	44063731	T	C	0.215128	-0.0120346	CCACE
2:46547494	2	46547494	A	G	0.106055	-0.0148914	CCACE
2:52040842	2	52040842	A	G	0.218128	-0.00988401	CCACE
2:69317085	2	69317085	T	C	0.0525317	-0.0186363	CCACE
2:72026348	2	72026348	A	G	0.199483	0.0116982	CCACE
2:105999009	2	105999009	A	C	0.227672	0.00968198	CCACE
2:112443875	2	112443875	A	G	0.100732	0.0133401	CCACE
2:113992391	2	113992391	A	G	0.191495	0.0128036	CCACE
2:140571453	2	140571453	T	C	0.136047	-0.0143389	CCACE
2:161899538	2	161899538	T	C	0.0820302	0.0148157	CCACE
2:175294443	2	175294443	T	C	0.167614	-0.0124383	CCACE
2:178539620	2	178539620	A	G	0.130081	-0.0130507	CCACE
2:183299993	2	183299993	T	C	0.218454	-0.0121875	CCACE
2:188236000	2	188236000	A	C	0.0691912	0.014582	CCACE
2:192069055	2	192069055	T	G	0.188853	-0.0114602	CCACE
2:220699911	2	220699911	T	C	0.216973	0.0112608	CCACE
2:230738968	2	230738968	T	C	0.152038	-0.0126294	CCACE
2:233280565	2	233280565	A	G	0.10659	-0.0147071	CCACE
2:233862231	2	233862231	A	G	0.11302	-0.0130352	CCACE
2:238443226	2	238443226	A	G	0.152501	-0.0120481	CCACE
2:239722458	2	239722458	T	C	0.0801671	-0.0162933	CCACE
3:6641997	3	6641997	T	C	0.0868989	0.0161086	CCACE
3:16141897	3	16141897	A	G	0.232231	0.0108943	CCACE
3:21467663	3	21467663	A	G	0.0528444	-0.0155257	CCACE
3:21863295	3	21863295	T	G	0.0989064	0.0147104	CCACE
3:25378658	3	25378658	A	G	0.129369	0.012172	CCACE
3:31795428	3	31795428	A	C	0.104877	0.013175	CCACE
3:45098392	3	45098392	A	G	0.104256	0.015132	CCACE
3:55181355	3	55181355	T	C	0.140594	-0.0135785	CCACE
3:69750087	3	69750087	T	C	0.0843891	0.0136801	CCACE
3:79613543	3	79613543	A	G	0.106765	0.0146957	CCACE
3:105085111	3	105085111	A	C	0.136412	0.0154963	CCACE
3:112697217	3	112697217	A	G	0.113213	-0.0167951	CCACE
3:142865678	3	142865678	A	C	0.130593	0.0137809	CCACE
3:144786342	3	144786342	T	C	0.127536	-0.0149522	CCACE
3:146809673	3	146809673	A	G	0.170959	-0.0135621	CCACE
3:151695693	3	151695693	T	C	0.239943	-0.0102533	CCACE
3:154820211	3	154820211	A	G	0.214612	-0.0119207	CCACE
3:154964669	3	154964669	T	C	0.212671	-0.0119778	CCACE
3:167775711	3	167775711	T	C	0.205668	0.0122793	CCACE
4:5157262	4	5157262	A	G	0.108059	-0.0154409	CCACE
4:19589352	4	19589352	T	C	0.190846	0.0124415	CCACE
4:20182928	4	20182928	T	C	0.105476	-0.0139598	CCACE
4:23669223	4	23669223	A	C	0.179518	-0.0127616	CCACE
4:38510721	4	38510721	A	G	0.113862	0.0177205	CCACE
4:38927961	4	38927961	A	G	0.0541742	-0.0166055	CCACE
4:40047829	4	40047829	T	C	0.131268	0.0136069	CCACE
4:43823868	4	43823868	T	C	0.115849	-0.0132294	CCACE
4:62766970	4	62766970	T	C	0.126497	-0.0155933	CCACE
4:76909236	4	76909236	T	C	0.249837	0.00957739	CCACE
4:77695349	4	77695349	T	C	0.0601952	-0.0175033	CCACE
4:102541941	4	102541941	T	G	0.0998135	-0.0140197	CCACE
4:110034796	4	110034796	T	C	0.0673094	-0.0173991	CCACE
4:110150399	4	110150399	T	C	0.0808599	0.0167643	CCACE
4:125864319	4	125864319	T	C	0.236882	-0.0114884	CCACE
4:133589514	4	133589514	A	G	0.158638	-0.012715	CCACE
4:137414931	4	137414931	T	C	0.0501797	-0.0166903	CCACE
4:147442094	4	147442094	T	C	0.118301	-0.0128439	CCACE
4:148396094	4	148396094	A	G	0.0585376	0.0159323	CCACE
4:152994530	4	152994530	A	G	0.0893853	0.0136348	CCACE
4:160225189	4	160225189	T	C	0.102751	-0.0150333	CCACE
4:171292214	4	171292214	T	G	0.191011	0.0111452	CCACE
4:180234439	4	180234439	A	G	0.169406	0.0148615	CCACE
5:6038726	5	6038726	A	G	0.231556	0.011379	CCACE
5:8907810	5	8907810	T	C	0.160921	-0.0111112	CCACE
5:14050809	5	14050809	A	G	0.0832916	-0.014931	CCACE
5:14673696	5	14673696	T	C	0.0863693	0.0156356	CCACE
5:71020861	5	71020861	T	C	0.100127	-0.0166259	CCACE
5:88795864	5	88795864	A	G	0.123852	-0.0147941	CCACE
5:114606299	5	114606299	A	C	0.0634708	0.0148962	CCACE
5:114977989	5	114977989	T	C	0.0617735	0.0149929	CCACE
5:118126421	5	118126421	A	C	0.0705246	-0.015226	CCACE
5:126693758	5	126693758	A	G	0.249942	0.0106013	CCACE
5:133858719	5	133858719	T	C	0.0802494	0.0145619	CCACE
5:139396172	5	139396172	A	G	0.0529534	-0.017441	CCACE
5:162626475	5	162626475	A	G	0.0901815	-0.0137721	CCACE
5:165231885	5	165231885	A	G	0.197003	-0.0107317	CCACE
5:166134659	5	166134659	T	C	0.168109	-0.0129688	CCACE
5:177496056	5	177496056	A	G	0.0513569	-0.0187239	CCACE
6:2628938	6	2628938	A	C	0.162784	0.0131359	CCACE
6:6048115	6	6048115	T	C	0.184071	-0.0106604	CCACE
6:6322875	6	6322875	T	G	0.186246	0.0112675	CCACE
6:16478879	6	16478879	T	C	0.231729	0.0118423	CCACE
6:27883201	6	27883201	A	G	0.103085	0.0169652	CCACE
6:57618103	6	57618103	T	C	0.123316	-0.0132911	CCACE
6:65479194	6	65479194	T	G	0.0646145	0.0161181	CCACE
6:67806264	6	67806264	T	C	0.144821	-0.0132948	CCACE
6:68921177	6	68921177	T	C	0.106022	-0.0129735	CCACE
6:72324280	6	72324280	A	G	0.177906	-0.0128075	CCACE
6:77391826	6	77391826	T	C	0.141635	-0.0135445	CCACE
6:102106073	6	102106073	T	C	0.0879357	0.0157142	CCACE
6:105378995	6	105378995	T	C	0.160417	-0.0133422	CCACE
6:106823883	6	106823883	T	C	0.157583	0.0127463	CCACE
6:108487877	6	108487877	A	G	0.091475	0.0137163	CCACE
6:121721724	6	121721724	T	C	0.150584	0.0138024	CCACE
6:134401812	6	134401812	A	G	0.10289	0.0158407	CCACE
6:139355158	6	139355158	A	G	0.106525	-0.0142305	CCACE
6:144272903	6	144272903	A	G	0.132896	0.01385	CCACE
6:147041229	6	147041229	A	C	0.064023	-0.015046	CCACE
6:149496809	6	149496809	A	C	0.0580415	-0.0169025	CCACE
6:155460725	6	155460725	A	G	0.0923344	0.0150078	CCACE
6:162324993	6	162324993	A	G	0.18727	0.0121484	CCACE
6:164384119	6	164384119	T	C	0.202301	0.0123732	CCACE
6:168918741	6	168918741	T	C	0.0719315	-0.0169386	CCACE
6:170863373	6	170863373	T	C	0.114131	-0.0131557	CCACE
7:4828405	7	4828405	A	G	0.0574013	0.0182642	CCACE
7:5740887	7	5740887	T	C	0.109032	-0.0147482	CCACE
7:10241830	7	10241830	T	C	0.144252	0.0140292	CCACE
7:17731550	7	17731550	T	C	0.0718156	0.0144477	CCACE
7:18348336	7	18348336	A	G	0.205555	0.0111637	CCACE
7:22338108	7	22338108	T	C	0.203665	0.0118318	CCACE
7:26045088	7	26045088	A	G	0.118993	0.0159204	CCACE
7:28510450	7	28510450	T	C	0.0683543	-0.0175043	CCACE
7:32675442	7	32675442	T	C	0.0578898	0.0163589	CCACE
7:33024537	7	33024537	T	C	0.234093	-0.0115536	CCACE
7:37227355	7	37227355	T	G	0.182024	0.0111057	CCACE
7:52624793	7	52624793	T	C	0.22113	-0.0109079	CCACE
7:67830256	7	67830256	A	G	0.0997412	-0.0159728	CCACE
7:75296199	7	75296199	A	G	0.151096	0.0139319	CCACE
7:85489693	7	85489693	T	G	0.11829	-0.0130021	CCACE
7:101639759	7	101639759	A	C	0.0602184	0.0154519	CCACE
7:112167217	7	112167217	T	C	0.168855	0.0118589	CCACE
7:125543391	7	125543391	A	G	0.247289	-0.00951254	CCACE
7:145043478	7	145043478	T	G	0.096282	-0.0148296	CCACE
7:148497451	7	148497451	A	G	0.103362	0.0154836	CCACE
7:154137194	7	154137194	A	G	0.129426	0.0130726	CCACE
7:157276327	7	157276327	T	C	0.0816475	0.0150342	CCACE
8:239324	8	239324	T	C	0.0937667	0.0157694	CCACE
8:2056421	8	2056421	T	C	0.0680883	0.0173432	CCACE
8:2922729	8	2922729	T	C	0.0545564	-0.0186526	CCACE
8:3045074	8	3045074	T	C	0.068615	-0.0155138	CCACE
8:5115007	8	5115007	A	G	0.116359	-0.012763	CCACE
8:5965236	8	5965236	T	C	0.160348	0.0132115	CCACE
8:27405990	8	27405990	A	G	0.0681283	0.0175189	CCACE
8:68308189	8	68308189	A	G	0.248977	-0.0113229	CCACE
8:73444663	8	73444663	T	C	0.108474	0.0151084	CCACE
8:78181000	8	78181000	A	G	0.119164	-0.0142105	CCACE
8:95196794	8	95196794	T	C	0.171442	0.0131403	CCACE
8:101671221	8	101671221	T	C	0.14243	-0.0126463	CCACE
8:101833267	8	101833267	A	G	0.0836721	-0.0164513	CCACE
8:102453350	8	102453350	T	C	0.201193	0.0110277	CCACE
8:118311428	8	118311428	T	C	0.149777	0.0138448	CCACE
8:127352404	8	127352404	T	C	0.0935779	0.0157731	CCACE
8:128684224	8	128684224	A	C	0.137008	0.0123754	CCACE
8:134526750	8	134526750	T	C	0.0536439	0.0166401	CCACE
8:143307497	8	143307497	T	C	0.144061	0.0140288	CCACE
8:143673519	8	143673519	T	C	0.197072	0.0122658	CCACE
9:2136142	9	2136142	T	C	0.116956	0.0166303	CCACE
9:3639234	9	3639234	A	C	0.0511058	-0.016237	CCACE
9:4083665	9	4083665	T	G	0.0547443	-0.0152264	CCACE
9:20086325	9	20086325	T	G	0.247433	0.0108859	CCACE
9:27212239	9	27212239	A	G	0.0630735	0.0154697	CCACE
9:28771619	9	28771619	T	C	0.184492	-0.0124866	CCACE
9:36130424	9	36130424	A	C	0.225278	0.0115355	CCACE
9:73418216	9	73418216	T	C	0.0747625	-0.0158982	CCACE
9:77323772	9	77323772	T	G	0.168638	0.0111867	CCACE
9:77851774	9	77851774	A	C	0.0587029	0.0162961	CCACE
9:85449186	9	85449186	T	G	0.0960526	0.0179948	CCACE
9:89866307	9	89866307	A	C	0.0780483	-0.0148458	CCACE
9:94255425	9	94255425	A	C	0.182692	0.0125322	CCACE
9:105515166	9	105515166	A	G	0.0729933	-0.017216	CCACE
9:113751324	9	113751324	T	C	0.0672913	-0.0152307	CCACE
9:117224757	9	117224757	A	G	0.0963555	-0.0140054	CCACE
9:137096656	9	137096656	A	G	0.0579003	-0.015224	CCACE
9:139064718	9	139064718	A	C	0.161736	0.0135835	CCACE
10:824004	10	824004	T	G	0.3237	0.011	CCACE
10:3528977	10	3528977	T	C	0.475445	-0.00721038	CCACE
10:6043534	10	6043534	A	G	0.368573	-0.0078404	CCACE
[truncated: 813 more rows]
