# Supplementary material for: Genetic risk for Alzheimer’s dementia predicts motor deficits through multi-omic systems in older adults
Source: Transl Psychiatry. 2019 Oct 3;9:241. doi: 10.1038/s41398-019-0577-4 (PMC6776503; doi:10.1038/s41398-019-0577-4)
Supplement: Supplementary file 5 — Supplementary Table 4 [file 41398_2019_577_MOESM5_ESM.xlsx]

## Sheet: TableS4
Table S4. Associations of polygenic risk scores with motor phenotypes.
GWAS panel	SNP inclustion threshold	Motor phenotype	beta	beta (95% low.conf)	beta (95% high.conf)	p-value	Sample size
AD (CCACE)	5E8	Global parkinsonism score	0.118629	0.0499792	0.187278	0.000715765	1885
AD (CCACE)	1E6	Global parkinsonism score	0.117728	0.0490751	0.18638	0.000785955	1885
AD (CCACE)	1E5	Global parkinsonism score	0.113759	0.045093	0.182425	0.00117787	1885
AD (CCACE)	1E4	Global parkinsonism score	0.119758	0.0511127	0.188403	0.000635991	1885
AD (CCACE)	1E3	Global parkinsonism score	0.1248	0.0561726	0.193427	0.000370778	1885
AD (CCACE)	0.05	Global parkinsonism score	0.161536	0.0930658	0.230006	3.9639e-06	1885
AD (CCACE)	0.5	Global parkinsonism score	0.185756	0.117411	0.254101	1.09734e-07	1885
AD (CCACE)	1	Global parkinsonism score	0.187498	0.119163	0.255833	8.32196e-08	1885
AD (IGAP)	5E8	Global parkinsonism score	0.12358	0.0549485	0.192212	0.000423246	1885
AD (IGAP)	1E6	Global parkinsonism score	0.121689	0.0530501	0.190327	0.000518488	1885
AD (IGAP)	1E5	Global parkinsonism score	0.115005	0.0463432	0.183667	0.00103873	1885
AD (IGAP)	1E4	Global parkinsonism score	0.115133	0.0464714	0.183794	0.00102536	1885
AD (IGAP)	1E3	Global parkinsonism score	0.140186	0.0716198	0.208752	6.31453e-05	1885
AD (IGAP)	0.05	Global parkinsonism score	0.190421	0.122103	0.25874	5.20333e-08	1885
AD (IGAP)	0.5	Global parkinsonism score	0.201202	0.132947	0.269457	8.6595e-09	1885
AD (IGAP)	1	Global parkinsonism score	0.20164	0.133388	0.269893	8.0338e-09	1885
PD	5E8	Global parkinsonism score	0.0316225	-0.0372211	0.100466	0.367775	1885
PD	1E6	Global parkinsonism score	0.0138583	-0.0549972	0.0827139	0.693088	1885
PD	1E5	Global parkinsonism score	0.0352212	-0.0336188	0.104061	0.315779	1885
PD	1E4	Global parkinsonism score	0.0375936	-0.0312438	0.106431	0.284276	1885
PD	1E3	Global parkinsonism score	0.0452744	-0.0235536	0.114102	0.197183	1885
PD	0.05	Global parkinsonism score	0.0653252	-0.00346988	0.13412	0.0627158	1885
PD	0.5	Global parkinsonism score	0.0638183	-0.00497964	0.132616	0.069029	1885
PD	1	Global parkinsonism score	0.0634445	-0.00535416	0.132243	0.0706734	1885
AD (CCACE)	5E8	Global motor score	0.00851182	-0.00218428	0.0192079	0.118759	1885
AD (CCACE)	1E6	Global motor score	0.00994451	-0.000749072	0.0206381	0.0683342	1885
AD (CCACE)	1E5	Global motor score	0.00963829	-0.00105586	0.0203324	0.0772918	1885
AD (CCACE)	1E4	Global motor score	0.00960299	-0.00109123	0.0202972	0.0783832	1885
AD (CCACE)	1E3	Global motor score	0.0102475	-0.000445531	0.0209405	0.0603293	1885
AD (CCACE)	0.05	Global motor score	0.0160524	0.00537404	0.0267308	0.00323529	1885
AD (CCACE)	0.5	Global motor score	0.0197439	0.00907818	0.0304097	0.000290402	1885
AD (CCACE)	1	Global motor score	0.019876	0.00921071	0.0305412	0.000264257	1885
AD (IGAP)	5E8	Global motor score	0.00770388	-0.00299348	0.0184012	0.157995	1885
AD (IGAP)	1E6	Global motor score	0.00820907	-0.00248752	0.0189057	0.132456	1885
AD (IGAP)	1E5	Global motor score	0.00887573	-0.00181977	0.0195712	0.103791	1885
AD (IGAP)	1E4	Global motor score	0.0101075	-0.000585813	0.0208007	0.0639266	1885
AD (IGAP)	1E3	Global motor score	0.0143	0.00361649	0.0249835	0.00873186	1885
AD (IGAP)	0.05	Global motor score	0.0216904	0.0110323	0.0323484	6.82247e-05	1885
AD (IGAP)	0.5	Global motor score	0.0231104	0.0124584	0.0337623	2.19254e-05	1885
AD (IGAP)	1	Global motor score	0.0231254	0.0124735	0.0337772	2.16564e-05	1885
PD	5E8	Global motor score	-0.00551144	-0.0162116	0.00518868	0.312534	1885
PD	1E6	Global motor score	-0.00618252	-0.0168819	0.00451685	0.257244	1885
PD	1E5	Global motor score	-0.0036335	-0.0143353	0.00706826	0.505568	1885
PD	1E4	Global motor score	-0.00101517	-0.0117181	0.00968775	0.852448	1885
PD	1E3	Global motor score	-0.00135897	-0.0120618	0.00934387	0.80337	1885
PD	0.05	Global motor score	-0.000297574	-0.0110006	0.0104054	0.956521	1885
PD	0.5	Global motor score	-0.000354419	-0.0110574	0.0103486	0.948226	1885
PD	1	Global motor score	-0.000495857	-0.0111989	0.0102071	0.927613	1885
AD (CCACE)	5E8	Diagnosis of Parkinson's disease	0.0888496	-0.0142911	0.191483	0.0903353	1885
AD (CCACE)	1E6	Diagnosis of Parkinson's disease	0.0811922	-0.0219193	0.183852	0.121694	1885
AD (CCACE)	1E5	Diagnosis of Parkinson's disease	0.0875136	-0.0155564	0.190215	0.0952798	1885
AD (CCACE)	1E4	Diagnosis of Parkinson's disease	0.0762008	-0.0269357	0.178895	0.146472	1885
AD (CCACE)	1E3	Diagnosis of Parkinson's disease	0.0690533	-0.0343079	0.172037	0.189325	1885
AD (CCACE)	0.05	Diagnosis of Parkinson's disease	0.0833683	-0.0201323	0.186818	0.114107	1885
AD (CCACE)	0.5	Diagnosis of Parkinson's disease	0.100918	-0.00237852	0.204289	0.0554631	1885
AD (CCACE)	1	Diagnosis of Parkinson's disease	0.102187	-0.00111449	0.205578	0.0524924	1885
AD (IGAP)	5E8	Diagnosis of Parkinson's disease	0.0843992	-0.0185001	0.186547	0.1064	1885
AD (IGAP)	1E6	Diagnosis of Parkinson's disease	0.0788425	-0.0241765	0.181214	0.132137	1885
AD (IGAP)	1E5	Diagnosis of Parkinson's disease	0.0793059	-0.0238403	0.181923	0.13059	1885
AD (IGAP)	1E4	Diagnosis of Parkinson's disease	0.0718502	-0.0313448	0.174587	0.17116	1885
AD (IGAP)	1E3	Diagnosis of Parkinson's disease	0.09495	-0.00820383	0.198113	0.0710731	1885
AD (IGAP)	0.05	Diagnosis of Parkinson's disease	0.116386	0.0130824	0.219965	0.0273521	1885
AD (IGAP)	0.5	Diagnosis of Parkinson's disease	0.128247	0.0249238	0.231895	0.0150871	1885
AD (IGAP)	1	Diagnosis of Parkinson's disease	0.128724	0.0253995	0.232378	0.014718	1885
PD	5E8	Diagnosis of Parkinson's disease	0.113786	0.00971592	0.218417	0.0324981	1885
PD	1E6	Diagnosis of Parkinson's disease	0.120253	0.0162799	0.224766	0.0236916	1885
PD	1E5	Diagnosis of Parkinson's disease	0.161504	0.0572451	0.266451	0.00246474	1885
PD	1E4	Diagnosis of Parkinson's disease	0.171506	0.0672203	0.276495	0.00130869	1885
PD	1E3	Diagnosis of Parkinson's disease	0.168465	0.0639915	0.273678	0.00162794	1885
PD	0.05	Diagnosis of Parkinson's disease	0.173197	0.0687926	0.278306	0.00118693	1885
PD	0.5	Diagnosis of Parkinson's disease	0.177993	0.0735316	0.283176	0.000869404	1885
PD	1	Diagnosis of Parkinson's disease	0.177472	0.0730227	0.282637	0.000898808	1885
