# Supplementary material for: Genetic risk for Alzheimer’s dementia predicts motor deficits through multi-omic systems in older adults
Source: Transl Psychiatry. 2019 Oct 3;9:241. doi: 10.1038/s41398-019-0577-4 (PMC6776503; doi:10.1038/s41398-019-0577-4)
Supplement: Supplementary file 6 — Supplementary Table 5 [file 41398_2019_577_MOESM6_ESM.xlsx]

## Sheet: TableS5
Table S5. Associations of polygenic risk scores with motor domains.
Term	GWAS panel	Indx type	Motor phenotype	beta	beta (95% low.conf)	beta (95% high.conf)	p-value	Sample size
AD-PRS	AD (IGAP)	Parkinsonism score	Tremor	0.129879	0.0356083	0.224561	0.0070221	1885
PD-PRS	PD	Parkinsonism score	Tremor	0.0410561	-0.0530358	0.135386	0.392809	1885
AD-PRS	AD (CCACE)	Parkinsonism score	Tremor	0.107604	0.0133668	0.202147	0.0253838	1885
APOE/TOMM40 region	AD (IGAP)	Parkinsonism score	Tremor	0.0775992	-0.0163065	0.171098	0.104318	1885
APOE/TOMM40 region	PD	Parkinsonism score	Tremor	0.0786731	-0.0150864	0.172034	1	1885
APOE/TOMM40 region	AD (CCACE)	Parkinsonism score	Tremor	0.0780461	-0.0157978	0.171497	0.102137	1885
AD-PRS without APOE/TOMM40 region	AD (IGAP)	Parkinsonism score	Tremor	0.105203	0.0108065	0.199972	0.029174	1885
AD-PRS without APOE/TOMM40 region	PD	Parkinsonism score	Tremor	0.0413814	-0.0527743	0.135778	1	1885
AD-PRS without APOE/TOMM40 region	AD (CCACE)	Parkinsonism score	Tremor	0.0699794	-0.0244702	0.164761	0.146964	1885
AD-PRS	AD (IGAP)	Parkinsonism score	Rigidity	0.23738	0.139449	0.336129	2.20572e-06	1885
PD-PRS	PD	Parkinsonism score	Rigidity	0.0127515	-0.0845662	0.110166	0.797327	1885
AD-PRS	AD (CCACE)	Parkinsonism score	Rigidity	0.226481	0.128703	0.324986	6.02618e-06	1885
APOE/TOMM40 region	AD (IGAP)	Parkinsonism score	Rigidity	0.090621	-0.00653885	0.187094	0.0663817	1885
APOE/TOMM40 region	PD	Parkinsonism score	Rigidity	0.0923366	-0.00429898	0.18828	1	1885
APOE/TOMM40 region	AD (CCACE)	Parkinsonism score	Rigidity	0.0907632	-0.00645285	0.187338	0.0661751	1885
AD-PRS without APOE/TOMM40 region	AD (IGAP)	Parkinsonism score	Rigidity	0.220104	0.121909	0.319147	1.20541e-05	1885
AD-PRS without APOE/TOMM40 region	PD	Parkinsonism score	Rigidity	0.0129818	-0.084446	0.110512	1	1885
AD-PRS without APOE/TOMM40 region	AD (CCACE)	Parkinsonism score	Rigidity	0.225687	0.126995	0.3253	8.0697e-06	1885
AD-PRS	AD (IGAP)	Parkinsonism score	Global parkinsonism score	0.201202	0.132947	0.269457	8.6595e-09	1885
PD-PRS	PD	Parkinsonism score	Global parkinsonism score	0.0638183	-0.00497964	0.132616	0.069029	1885
AD-PRS	AD (CCACE)	Parkinsonism score	Global parkinsonism score	0.185756	0.117411	0.254101	1.09734e-07	1885
APOE/TOMM40 region	AD (IGAP)	Parkinsonism score	Global parkinsonism score	0.066231	-0.00203085	0.134493	0.057209	1885
APOE/TOMM40 region	PD	Parkinsonism score	Global parkinsonism score	0.0680789	-0.000668812	0.136827	1	1885
APOE/TOMM40 region	AD (CCACE)	Parkinsonism score	Global parkinsonism score	0.0666423	-0.0016589	0.134943	0.055824	1885
AD-PRS without APOE/TOMM40 region	AD (IGAP)	Parkinsonism score	Global parkinsonism score	0.191879	0.123617	0.260141	4.01791e-08	1885
AD-PRS without APOE/TOMM40 region	PD	Parkinsonism score	Global parkinsonism score	0.0640334	-0.00471435	0.132781	1	1885
AD-PRS without APOE/TOMM40 region	AD (CCACE)	Parkinsonism score	Global parkinsonism score	0.184733	0.116432	0.253034	1.26304e-07	1885
AD-PRS	AD (IGAP)	Parkinsonism score	Gait	0.262074	0.16174	0.362409	3.31958e-07	1885
PD-PRS	PD	Parkinsonism score	Gait	0.075569	-0.0254045	0.176543	0.142329	1885
AD-PRS	AD (CCACE)	Parkinsonism score	Gait	0.245244	0.144823	0.345666	1.80169e-06	1885
APOE/TOMM40 region	AD (IGAP)	Parkinsonism score	Gait	0.0357275	-0.0645426	0.135998	0.484757	1885
APOE/TOMM40 region	PD	Parkinsonism score	Gait	0.0383394	-0.0626466	0.139325	1	1885
APOE/TOMM40 region	AD (CCACE)	Parkinsonism score	Gait	0.0361987	-0.0640246	0.136422	0.478812	1885
AD-PRS without APOE/TOMM40 region	AD (IGAP)	Parkinsonism score	Gait	0.276664	0.176394	0.376935	7.05335e-08	1885
AD-PRS without APOE/TOMM40 region	PD	Parkinsonism score	Gait	0.0756901	-0.0252959	0.176676	1	1885
AD-PRS without APOE/TOMM40 region	AD (CCACE)	Parkinsonism score	Gait	0.284585	0.184361	0.384808	2.93226e-08	1885
AD-PRS	AD (IGAP)	Parkinsonism score	Bradykinesia	0.124239	0.0157933	0.233366	0.0251291	1885
PD-PRS	PD	Parkinsonism score	Bradykinesia	0.0368612	-0.0699053	0.143589	0.498306	1885
AD-PRS	AD (CCACE)	Parkinsonism score	Bradykinesia	0.128143	0.0200217	0.237072	0.020595	1885
APOE/TOMM40 region	AD (IGAP)	Parkinsonism score	Bradykinesia	0.0327388	-0.0737917	0.141254	0.55035	1885
APOE/TOMM40 region	PD	Parkinsonism score	Bradykinesia	0.0333254	-0.073121	0.14178	1	1885
APOE/TOMM40 region	AD (CCACE)	Parkinsonism score	Bradykinesia	0.0330209	-0.0735952	0.14163	0.547262	1885
AD-PRS without APOE/TOMM40 region	AD (IGAP)	Parkinsonism score	Bradykinesia	0.122958	0.0145029	0.231958	0.0265871	1885
AD-PRS without APOE/TOMM40 region	PD	Parkinsonism score	Bradykinesia	0.0369393	-0.0698151	0.143654	1	1885
AD-PRS without APOE/TOMM40 region	AD (CCACE)	Parkinsonism score	Bradykinesia	0.135213	0.027393	0.243506	0.0141359	1885
AD-PRS	AD (IGAP)	Motor score	Global motor score	0.0231104	0.0337623	0.0124584	2.19254e-05	1885
PD-PRS	PD	Motor score	Global motor score	-0.000354419	0.0103486	-0.0110574	0.948226	1885
AD-PRS	AD (CCACE)	Motor score	Global motor score	0.0197439	0.0304097	0.00907818	0.000290402	1885
APOE/TOMM40 region	AD (IGAP)	Motor score	Global motor score	0.00200098	0.0126469	-0.00864492	0.712447	1885
APOE/TOMM40 region	PD	Motor score	Global motor score	0.00221441	0.0129199	-0.00849104	1	1885
APOE/TOMM40 region	AD (CCACE)	Motor score	Global motor score	0.00205424	0.0127041	-0.00859566	0.705253	1885
AD-PRS without APOE/TOMM40 region	AD (IGAP)	Motor score	Global motor score	0.0250145	0.0356604	0.0143686	4.33313e-06	1885
AD-PRS without APOE/TOMM40 region	PD	Motor score	Global motor score	-0.000347423	0.010358	-0.0110529	1	1885
AD-PRS without APOE/TOMM40 region	AD (CCACE)	Motor score	Global motor score	0.0241351	0.034785	0.0134852	9.31896e-06	1885
AD-PRS	AD (IGAP)	Motor score	Hand strength	0.0385003	0.0518291	0.0251714	1.69731e-08	1885
PD-PRS	PD	Motor score	Hand strength	0.00471626	0.0181565	-0.00872399	0.491409	1885
AD-PRS	AD (CCACE)	Motor score	Hand strength	0.0359964	0.0493395	0.0226533	1.35916e-07	1885
APOE/TOMM40 region	AD (IGAP)	Motor score	Hand strength	0.0123748	0.0257046	-0.000955025	0.0688094	1885
APOE/TOMM40 region	PD	Motor score	Hand strength	0.0127062	0.0261378	-0.000725397	1	1885
APOE/TOMM40 region	AD (CCACE)	Motor score	Hand strength	0.0124302	0.0257472	-0.000886807	0.0673149	1885
AD-PRS without APOE/TOMM40 region	AD (IGAP)	Motor score	Hand strength	0.0368901	0.05022	0.0235603	6.44887e-08	1885
AD-PRS without APOE/TOMM40 region	PD	Motor score	Hand strength	0.0047564	0.018188	-0.00867521	1	1885
AD-PRS without APOE/TOMM40 region	AD (CCACE)	Motor score	Hand strength	0.0390599	0.0523769	0.0257429	1.0244e-08	1885
AD-PRS	AD (IGAP)	Motor score	Gait	0.0225935	0.0359067	0.00928032	0.000890454	1885
PD-PRS	PD	Motor score	Gait	0.000301331	0.0136536	-0.0130509	0.964702	1885
AD-PRS	AD (CCACE)	Motor score	Gait	0.0209239	0.0342427	0.00760516	0.00209218	1885
APOE/TOMM40 region	AD (IGAP)	Motor score	Gait	0.00193697	0.0152471	-0.0113731	0.775361	1885
APOE/TOMM40 region	PD	Motor score	Gait	0.00214775	0.0155033	-0.0112078	1	1885
APOE/TOMM40 region	AD (CCACE)	Motor score	Gait	0.00197719	0.0152836	-0.0113292	0.770764	1885
AD-PRS without APOE/TOMM40 region	AD (IGAP)	Motor score	Gait	0.0244629	0.037773	0.0111528	0.000320805	1885
AD-PRS without APOE/TOMM40 region	PD	Motor score	Gait	0.000308116	0.0136637	-0.0130474	1	1885
AD-PRS without APOE/TOMM40 region	AD (CCACE)	Motor score	Gait	0.0253788	0.0386852	0.0120724	0.000189095	1885
AD-PRS	AD (IGAP)	Motor score	Dexterity	0.0373875	0.0492967	0.0254783	9.03644e-10	1885
PD-PRS	PD	Motor score	Dexterity	0.0102262	0.0222458	-0.00179343	0.0953643	1885
AD-PRS	AD (CCACE)	Motor score	Dexterity	0.0347494	0.0466749	0.0228239	1.27453e-08	1885
APOE/TOMM40 region	AD (IGAP)	Motor score	Dexterity	0.018587	0.0304994	0.00667446	0.00224401	1885
APOE/TOMM40 region	PD	Motor score	Dexterity	0.0188968	0.0308893	0.00690432	1	1885
APOE/TOMM40 region	AD (CCACE)	Motor score	Dexterity	0.018651	0.0305656	0.00673638	0.00217059	1885
AD-PRS without APOE/TOMM40 region	AD (IGAP)	Motor score	Dexterity	0.0323397	0.0442522	0.0204272	1.13488e-07	1885
AD-PRS without APOE/TOMM40 region	PD	Motor score	Dexterity	0.0102859	0.0222784	-0.0017066	1	1885
AD-PRS without APOE/TOMM40 region	AD (CCACE)	Motor score	Dexterity	0.0319272	0.0438418	0.0200126	1.6443e-07	1885
AD-PRS	AD (IGAP)	Motor score	Toe stand test	0.181792	0.346932	0.0166519	0.030978	1817
PD-PRS	PD	Motor score	Toe stand test	-0.067127	0.0981523	-0.232406	0.425813	1817
AD-PRS	AD (CCACE)	Motor score	Toe stand test	0.114498	0.279273	-0.0502774	0.173104	1817
APOE/TOMM40 region	AD (IGAP)	Motor score	Toe stand test	-0.0805937	0.0841786	-0.245366	0.337535	1817
APOE/TOMM40 region	PD	Motor score	Toe stand test	-0.079931	0.0852055	-0.245067	1	1817
APOE/TOMM40 region	AD (CCACE)	Motor score	Toe stand test	-0.0810891	0.0837618	-0.24594	0.334805	1817
AD-PRS without APOE/TOMM40 region	AD (IGAP)	Motor score	Toe stand test	0.246923	0.411403	0.0824425	0.00327781	1817
AD-PRS without APOE/TOMM40 region	PD	Motor score	Toe stand test	-0.0670278	0.0982562	-0.232312	1	1817
AD-PRS without APOE/TOMM40 region	AD (CCACE)	Motor score	Toe stand test	0.220973	0.385216	0.0567304	0.00839351	1817
AD-PRS	AD (IGAP)	Motor score	Leg stand test	0.162398	0.295694	0.0291013	0.0169758	1754
PD-PRS	PD	Motor score	Leg stand test	0.0225559	0.156288	-0.111176	0.740831	1754
AD-PRS	AD (CCACE)	Motor score	Leg stand test	0.148002	0.281367	0.0146366	0.0296458	1754
APOE/TOMM40 region	AD (IGAP)	Motor score	Leg stand test	-0.0118602	0.121559	-0.145279	0.86161	1754
APOE/TOMM40 region	PD	Motor score	Leg stand test	-0.0108848	0.122824	-0.144594	1	1754
APOE/TOMM40 region	AD (CCACE)	Motor score	Leg stand test	-0.0117555	0.121644	-0.145155	0.8628	1754
AD-PRS without APOE/TOMM40 region	AD (IGAP)	Motor score	Leg stand test	0.188988	0.321957	0.0560186	0.00536729	1754
AD-PRS without APOE/TOMM40 region	PD	Motor score	Leg stand test	0.0225519	0.156321	-0.111217	1	1754
AD-PRS without APOE/TOMM40 region	AD (CCACE)	Motor score	Leg stand test	0.194717	0.327524	0.06191	0.00408113	1754
