# Supplementary material for: Genetic risk for Alzheimer’s dementia predicts motor deficits through multi-omic systems in older adults
Source: Transl Psychiatry. 2019 Oct 3;9:241. doi: 10.1038/s41398-019-0577-4 (PMC6776503; doi:10.1038/s41398-019-0577-4)
Supplement: Supplementary file 7 — Supplementary Table 6 [file 41398_2019_577_MOESM7_ESM.xlsx]

## Sheet: TableS6
Table S6. Associations of polygenic risk scores with motor scores in demented and non-demented individuals..
	Motor function	PRS	Demented (N=659) [beta (95% conf. int.), p]	Non-demented (N=1226) [beta (95% conf. int.), p]
Parkinsonism score	Global parkinsonism score	AD (IGAP)	0.128 ( 0.014, 0.242), 0.0279	0.043 (-0.039, 0.125), 0.3009
		AD (CCACE)	0.105 (-0.007, 0.216), 0.0658	0.062 (-0.020, 0.144), 0.1374
	Gait	AD (IGAP)	0.178 ( 0.033, 0.322), 0.0160	0.048 (-0.085, 0.181), 0.4783
		AD (CCACE)	0.149 ( 0.008, 0.291), 0.0388	0.077 (-0.056, 0.211), 0.2557
	Rigidity	AD (IGAP)	0.138 (-0.012, 0.291), 0.0732	-0.002 (-0.147, 0.143), 0.9789
		AD (CCACE)	0.127 (-0.020, 0.276), 0.0922	0.025 (-0.121, 0.170), 0.7412
Motor score	Global motor score	AD (IGAP)	0.020 ( 0.002, 0.038), 0.0311	-0.001 (-0.014, 0.012), 0.8547
		AD (CCACE)	0.017 (-0.001, 0.034), 0.0663	-0.001 (-0.014, 0.012), 0.8554
	Dexterity	AD (IGAP)	0.029 ( 0.007, 0.052), 0.0110	0.003 (-0.010, 0.015), 0.6875
		AD (CCACE)	0.030 ( 0.008, 0.052), 0.0078	0.003 (-0.009, 0.015), 0.6363
	Hand strength	AD (IGAP)	0.041 ( 0.020, 0.063), 0.0002	-0.002 (-0.018, 0.015), 0.8384
		AD (CCACE)	0.042 ( 0.021, 0.063), 0.0001	-0.002 (-0.018, 0.015), 0.8587
