# Supplementary material for: Genetic risk for Alzheimer’s dementia predicts motor deficits through multi-omic systems in older adults
Source: Transl Psychiatry. 2019 Oct 3;9:241. doi: 10.1038/s41398-019-0577-4 (PMC6776503; doi:10.1038/s41398-019-0577-4)
Supplement: Supplementary file 8 — Supplementary Table 7 [file 41398_2019_577_MOESM8_ESM.xlsx]

## Sheet: TableS7
Table S7. Associations of molecular and pathological features with motor phenotypes.
Motor.phenotype	Variable.name	Large.category	Sub.category	estimate	std.error	statistic	p.value	R2	N
Global parkinsonian summary score	TDP-43	Brain pathology	Pathology	0.16205	0.0720418	2.24939	0.0249617	0.0109268	460
Global parkinsonian summary score	Tangle density	Brain pathology	Pathology	0.221807	0.0432203	5.13202	3.98644e-07	0.0458573	550
Global parkinsonian summary score	Neuritic plaques	Brain pathology	Pathology	0.389867	0.109628	3.55627	0.000408595	0.0224777	552
Global parkinsonian summary score	Diffuse plaques	Brain pathology	Pathology	0.378397	0.114625	3.30117	0.00102528	0.019429	552
Global parkinsonian summary score	Neurofibrillary tangles	Brain pathology	Pathology	0.561116	0.149508	3.75308	0.000193242	0.0249707	552
Global parkinsonian summary score	Hippocampal sclerosis	Brain pathology	Pathology	-0.134618	0.251628	-0.534987	0.592877	0.000523921	548
Global parkinsonian summary score	Nigral Neuronal Loss	Brain pathology	Pathology	0.184623	0.119774	1.54143	0.123789	0.00430921	551
Global parkinsonian summary score	Lewy body disease	Brain pathology	Pathology	0.498715	0.141811	3.51675	0.000474854	0.023101	525
Global parkinsonian summary score	Cerebral atherosclerosis	Brain pathology	Pathology	0.233433	0.0714032	3.26922	0.00114599	0.019096	551
Global parkinsonian summary score	Micro cerebral infarctions	Brain pathology	Pathology	0.214693	0.131338	1.63466	0.102692	0.0048349	552
Global parkinsonian summary score	Gross cerebral infarctions	Brain pathology	Pathology	0.312454	0.123472	2.53057	0.0116654	0.0115093	552
Global parkinsonian summary score	Cerebral amyloid angiopathy	Brain pathology	Pathology	0.198001	0.0620981	3.18852	0.00151259	0.0184123	544
Global parkinsonian summary score	Arteriolosclerosis	Brain pathology	Pathology	0.271666	0.0609908	4.45421	1.02181e-05	0.0350628	548
Global parkinsonian summary score	Amyloid	Brain pathology	Pathology	0.118707	0.0540366	2.19678	0.028454	0.00872942	550
Global parkinsonian summary score	m1	Omics in DLPFC	DNAm module	0.272805	0.303403	0.899151	0.36898	0.00152023	533
Global parkinsonian summary score	m100	Omics in DLPFC	DNAm module	-0.00344908	0.222016	-0.0155353	0.987611	4.5451e-07	533
Global parkinsonian summary score	m101	Omics in DLPFC	DNAm module	0.184367	0.140536	1.31189	0.190125	0.00323068	533
Global parkinsonian summary score	m134	Omics in DLPFC	DNAm module	0.236763	0.132882	1.78175	0.0753613	0.00594307	533
Global parkinsonian summary score	m135	Omics in DLPFC	DNAm module	0.184229	0.175013	1.05266	0.292975	0.00208246	533
Global parkinsonian summary score	m136	Omics in DLPFC	DNAm module	0.172576	0.135748	1.27129	0.204181	0.00303443	533
Global parkinsonian summary score	m2	Omics in DLPFC	DNAm module	-0.500474	0.266534	-1.87771	0.0609682	0.00659614	533
Global parkinsonian summary score	m25	Omics in DLPFC	DNAm module	-0.0293536	0.265329	-0.110631	0.911951	2.30488e-05	533
Global parkinsonian summary score	m26	Omics in DLPFC	DNAm module	0.263068	0.43116	0.61014	0.54203	0.000700583	533
Global parkinsonian summary score	m27	Omics in DLPFC	DNAm module	0.322423	0.212282	1.51885	0.129397	0.00432564	533
Global parkinsonian summary score	m274	Omics in DLPFC	DNAm module	-0.275028	0.170842	-1.60984	0.108028	0.00485685	533
Global parkinsonian summary score	m275	Omics in DLPFC	DNAm module	-0.254301	0.16452	-1.54572	0.122769	0.00447935	533
Global parkinsonian summary score	m276	Omics in DLPFC	DNAm module	0.0737062	0.162407	0.453837	0.650132	0.000387736	533
Global parkinsonian summary score	m277	Omics in DLPFC	DNAm module	-0.329461	0.162155	-2.03177	0.0426745	0.00771419	533
Global parkinsonian summary score	m278	Omics in DLPFC	DNAm module	-0.0480533	0.158435	-0.3033	0.76178	0.000173211	533
Global parkinsonian summary score	m28	Omics in DLPFC	DNAm module	-0.0690441	0.181713	-0.379963	0.704125	0.000271813	533
Global parkinsonian summary score	m29	Omics in DLPFC	DNAm module	0.108298	0.231706	0.467393	0.64041	0.000411237	533
Global parkinsonian summary score	m299	Omics in DLPFC	DNAm module	-0.00421398	0.163177	-0.0258245	0.979407	1.25594e-06	533
Global parkinsonian summary score	m3	Omics in DLPFC	DNAm module	-0.102043	0.182099	-0.560371	0.575463	0.000591017	533
Global parkinsonian summary score	m30	Omics in DLPFC	DNAm module	0.222198	0.232403	0.956089	0.339462	0.00171852	533
Global parkinsonian summary score	m300	Omics in DLPFC	DNAm module	-0.151215	0.161337	-0.937261	0.34905	0.00165161	533
Global parkinsonian summary score	m301	Omics in DLPFC	DNAm module	-0.0522288	0.19308	-0.270503	0.786878	0.000137781	533
Global parkinsonian summary score	m31	Omics in DLPFC	DNAm module	0.0175181	0.167803	0.104397	0.916894	2.05244e-05	533
Global parkinsonian summary score	m32	Omics in DLPFC	DNAm module	0.0825317	0.171743	0.480553	0.631032	0.000434709	533
Global parkinsonian summary score	m33	Omics in DLPFC	DNAm module	-0.153775	0.18778	-0.81891	0.413205	0.00126133	533
Global parkinsonian summary score	m399	Omics in DLPFC	DNAm module	-0.301831	0.303595	-0.994188	0.320584	0.00185795	533
Global parkinsonian summary score	m4	Omics in DLPFC	DNAm module	-0.0294224	0.185934	-0.158241	0.874327	4.71543e-05	533
Global parkinsonian summary score	m400	Omics in DLPFC	DNAm module	-0.326491	0.267221	-1.2218	0.222324	0.00280342	533
Global parkinsonian summary score	m401	Omics in DLPFC	DNAm module	0.366046	0.421025	0.869416	0.385013	0.00142149	533
Global parkinsonian summary score	m402	Omics in DLPFC	DNAm module	0.295126	0.288524	1.02288	0.306829	0.00196654	533
Global parkinsonian summary score	m41	Omics in DLPFC	DNAm module	-0.388932	0.270874	-1.43584	0.151637	0.00386754	533
Global parkinsonian summary score	m42	Omics in DLPFC	DNAm module	-0.337695	0.181925	-1.85624	0.0639737	0.00644708	533
Global parkinsonian summary score	m43	Omics in DLPFC	DNAm module	0.109109	0.200628	0.543834	0.586784	0.000556668	533
Global parkinsonian summary score	m44	Omics in DLPFC	DNAm module	-0.335101	0.206716	-1.62107	0.105596	0.00492453	533
Global parkinsonian summary score	m444	Omics in DLPFC	DNAm module	0.163243	0.182599	0.893998	0.371728	0.00150288	533
Global parkinsonian summary score	m445	Omics in DLPFC	DNAm module	0.108793	0.166086	0.655042	0.512725	0.000807407	533
Global parkinsonian summary score	m446	Omics in DLPFC	DNAm module	0.180897	0.158105	1.14416	0.253074	0.00245928	533
Global parkinsonian summary score	m45	Omics in DLPFC	DNAm module	-0.428754	0.219119	-1.95672	0.0509046	0.00715881	533
Global parkinsonian summary score	m46	Omics in DLPFC	DNAm module	-0.425302	0.188795	-2.25272	0.0246842	0.0094665	533
Global parkinsonian summary score	m47	Omics in DLPFC	DNAm module	0.179905	0.173715	1.03563	0.300844	0.00201578	533
Global parkinsonian summary score	m471	Omics in DLPFC	DNAm module	-0.006057	0.146366	-0.0413826	0.967006	3.22507e-06	533
Global parkinsonian summary score	m483	Omics in DLPFC	DNAm module	-0.0605374	0.13201	-0.458583	0.646721	0.000395885	533
Global parkinsonian summary score	m5	Omics in DLPFC	DNAm module	0.126121	0.193316	0.652407	0.514421	0.000800929	533
Global parkinsonian summary score	m6	Omics in DLPFC	DNAm module	0.38011	0.17745	2.14207	0.0326422	0.00856713	533
Global parkinsonian summary score	m62	Omics in DLPFC	DNAm module	-0.151664	0.212894	-0.712395	0.476533	0.000954844	533
Global parkinsonian summary score	m63	Omics in DLPFC	DNAm module	-0.0598256	0.162565	-0.36801	0.713013	0.000254984	533
Global parkinsonian summary score	m64	Omics in DLPFC	DNAm module	0.221417	0.201193	1.10052	0.271605	0.00227568	533
Global parkinsonian summary score	m65	Omics in DLPFC	DNAm module	-0.0482192	0.182993	-0.263503	0.792265	0.000130744	533
Global parkinsonian summary score	m66	Omics in DLPFC	DNAm module	0.49063	0.210067	2.33559	0.0198842	0.0101685	533
Global parkinsonian summary score	m67	Omics in DLPFC	DNAm module	-0.100221	0.178567	-0.561249	0.574865	0.000592869	533
Global parkinsonian summary score	m7	Omics in DLPFC	DNAm module	-0.0902941	0.151073	-0.597684	0.550306	0.000672289	533
Global parkinsonian summary score	m8	Omics in DLPFC	DNAm module	0.576459	0.383179	1.50441	0.133071	0.00424414	533
Global parkinsonian summary score	m9	Omics in DLPFC	DNAm module	-0.11142	0.347224	-0.320889	0.748421	0.000193879	533
Global parkinsonian summary score	m95	Omics in DLPFC	DNAm module	0.238845	0.143033	1.66986	0.0955363	0.00522386	533
Global parkinsonian summary score	m96	Omics in DLPFC	DNAm module	0.245197	0.146431	1.67449	0.0946233	0.00525271	533
Global parkinsonian summary score	m97	Omics in DLPFC	DNAm module	0.362628	0.168766	2.1487	0.0321097	0.0086198	533
Global parkinsonian summary score	m98	Omics in DLPFC	DNAm module	0.256803	0.254694	1.00828	0.313779	0.0019109	533
Global parkinsonian summary score	m99	Omics in DLPFC	DNAm module	0.213716	0.162068	1.31868	0.187843	0.00326413	533
Global parkinsonian summary score	m1	Omics in DLPFC	H3K9AC module	-0.330735	0.114288	-2.89388	0.00396669	0.0160317	516
Global parkinsonian summary score	m11	Omics in DLPFC	H3K9AC module	-0.213011	0.106252	-2.00477	0.0455121	0.00775856	516
Global parkinsonian summary score	m111	Omics in DLPFC	H3K9AC module	-0.33326	0.140551	-2.37109	0.0181033	0.0108196	516
Global parkinsonian summary score	m112	Omics in DLPFC	H3K9AC module	-0.188051	0.120495	-1.56066	0.11922	0.00471626	516
Global parkinsonian summary score	m113	Omics in DLPFC	H3K9AC module	-0.38675	0.123212	-3.13891	0.00179322	0.0188082	516
Global parkinsonian summary score	m115	Omics in DLPFC	H3K9AC module	-0.300493	0.139831	-2.14897	0.0321032	0.00890456	516
Global parkinsonian summary score	m116	Omics in DLPFC	H3K9AC module	-0.314632	0.129946	-2.42126	0.0158122	0.011277	516
Global parkinsonian summary score	m117	Omics in DLPFC	H3K9AC module	-0.542905	0.136191	-3.98636	7.68103e-05	0.0299894	516
Global parkinsonian summary score	m12	Omics in DLPFC	H3K9AC module	-0.444484	0.15399	-2.88644	0.00406019	0.0159506	516
Global parkinsonian summary score	m121	Omics in DLPFC	H3K9AC module	-0.361283	0.109948	-3.28594	0.00108582	0.0205744	516
Global parkinsonian summary score	m13	Omics in DLPFC	H3K9AC module	-0.243174	0.137333	-1.77069	0.0772054	0.00606288	516
Global parkinsonian summary score	m2	Omics in DLPFC	H3K9AC module	-0.334379	0.109377	-3.05712	0.00235102	0.0178582	516
Global parkinsonian summary score	m201	Omics in DLPFC	H3K9AC module	0.052894	0.131458	0.402365	0.687583	0.000314876	516
Global parkinsonian summary score	m202	Omics in DLPFC	H3K9AC module	-0.0394871	0.161159	-0.245019	0.806539	0.000116785	516
Global parkinsonian summary score	m203	Omics in DLPFC	H3K9AC module	0.134875	0.176031	0.7662	0.443909	0.00114084	516
Global parkinsonian summary score	m204	Omics in DLPFC	H3K9AC module	0.017001	0.113789	0.149408	0.88129	4.34276e-05	516
Global parkinsonian summary score	m207	Omics in DLPFC	H3K9AC module	0.400776	0.132129	3.03323	0.00254184	0.017585	516
Global parkinsonian summary score	m208	Omics in DLPFC	H3K9AC module	0.188412	0.129606	1.45373	0.146633	0.00409468	516
Global parkinsonian summary score	m209	Omics in DLPFC	H3K9AC module	0.151065	0.15481	0.975809	0.329618	0.00184911	516
Global parkinsonian summary score	m210	Omics in DLPFC	H3K9AC module	0.16599	0.109482	1.51615	0.130097	0.00445228	516
Global parkinsonian summary score	m214	Omics in DLPFC	H3K9AC module	0.191624	0.0999868	1.91649	0.0558572	0.00709507	516
Global parkinsonian summary score	m215	Omics in DLPFC	H3K9AC module	0.413775	0.138855	2.97991	0.00301979	0.0169826	516
Global parkinsonian summary score	m216	Omics in DLPFC	H3K9AC module	0.178273	0.127984	1.39293	0.164242	0.00376064	516
Global parkinsonian summary score	m232	Omics in DLPFC	H3K9AC module	0.419265	0.156706	2.67549	0.00769992	0.0137353	516
Global parkinsonian summary score	m233	Omics in DLPFC	H3K9AC module	0.317294	0.128771	2.46401	0.0140656	0.011674	516
Global parkinsonian summary score	m234	Omics in DLPFC	H3K9AC module	0.470601	0.13775	3.41635	0.000684934	0.0222029	516
Global parkinsonian summary score	m237	Omics in DLPFC	H3K9AC module	0.179514	0.145289	1.23557	0.217182	0.00296132	516
Global parkinsonian summary score	m238	Omics in DLPFC	H3K9AC module	0.0519772	0.150523	0.34531	0.730003	0.000231929	516
Global parkinsonian summary score	m239	Omics in DLPFC	H3K9AC module	-0.205757	0.167321	-1.22971	0.219367	0.00293339	516
Global parkinsonian summary score	m242	Omics in DLPFC	H3K9AC module	0.368358	0.119525	3.08184	0.00216758	0.0181428	516
Global parkinsonian summary score	m243	Omics in DLPFC	H3K9AC module	0.309503	0.103392	2.99348	0.0028909	0.017135	516
Global parkinsonian summary score	m26	Omics in DLPFC	H3K9AC module	-0.529622	0.14601	-3.62729	0.000314991	0.0249589	516
Global parkinsonian summary score	m27	Omics in DLPFC	H3K9AC module	-0.473206	0.141416	-3.3462	0.000879217	0.0213197	516
Global parkinsonian summary score	m28	Omics in DLPFC	H3K9AC module	-0.643053	0.150353	-4.27695	2.25968e-05	0.0343651	516
Global parkinsonian summary score	m290	Omics in DLPFC	H3K9AC module	-0.225404	0.163473	-1.37884	0.168543	0.00368522	516
Global parkinsonian summary score	m291	Omics in DLPFC	H3K9AC module	0.134952	0.122093	1.10532	0.269536	0.00237129	516
Global parkinsonian summary score	m292	Omics in DLPFC	H3K9AC module	0.140281	0.139781	1.00358	0.316054	0.00195564	516
Global parkinsonian summary score	m3	Omics in DLPFC	H3K9AC module	-0.352953	0.0985536	-3.58133	0.000374311	0.0243457	516
Global parkinsonian summary score	m319	Omics in DLPFC	H3K9AC module	-0.24324	0.144465	-1.68373	0.0928406	0.00548522	516
Global parkinsonian summary score	m320	Omics in DLPFC	H3K9AC module	-0.0319904	0.139378	-0.229523	0.818553	0.000102482	516
Global parkinsonian summary score	m321	Omics in DLPFC	H3K9AC module	-0.180755	0.143999	-1.25525	0.209958	0.0030561	516
Global parkinsonian summary score	m345	Omics in DLPFC	H3K9AC module	0.088474	0.153471	0.576486	0.564539	0.000646151	516
Global parkinsonian summary score	m346	Omics in DLPFC	H3K9AC module	-0.0513237	0.121571	-0.42217	0.673078	0.000346625	516
Global parkinsonian summary score	m4	Omics in DLPFC	H3K9AC module	-0.447467	0.149651	-2.99006	0.00292288	0.0170965	516
Global parkinsonian summary score	m404	Omics in DLPFC	H3K9AC module	0.00318536	0.18235	0.0174684	0.98607	5.93665e-07	516
Global parkinsonian summary score	m405	Omics in DLPFC	H3K9AC module	0.0985768	0.187394	0.526041	0.599087	0.000538074	516
Global parkinsonian summary score	m406	Omics in DLPFC	H3K9AC module	0.0974285	0.199978	0.487195	0.626328	0.000461575	516
Global parkinsonian summary score	m407	Omics in DLPFC	H3K9AC module	-0.263925	0.14662	-1.80007	0.0724363	0.00626448	516
Global parkinsonian summary score	m410	Omics in DLPFC	H3K9AC module	0.2764	0.119778	2.3076	0.0214179	0.0102537	516
Global parkinsonian summary score	m411	Omics in DLPFC	H3K9AC module	0.227364	0.11297	2.0126	0.0446781	0.00781882	516
Global parkinsonian summary score	m412	Omics in DLPFC	H3K9AC module	0.0911784	0.124156	0.734388	0.463047	0.00104817	516
Global parkinsonian summary score	m413	Omics in DLPFC	H3K9AC module	0.25116	0.127435	1.97089	0.0492731	0.00750049	516
Global parkinsonian summary score	m417	Omics in DLPFC	H3K9AC module	-0.0103068	0.146421	-0.0703914	0.94391	9.63987e-06	516
Global parkinsonian summary score	m418	Omics in DLPFC	H3K9AC module	-0.084461	0.12542	-0.673422	0.500981	0.000881513	516
Global parkinsonian summary score	m419	Omics in DLPFC	H3K9AC module	0.0129278	0.148492	0.0870605	0.930657	1.4746e-05	516
Global parkinsonian summary score	m434	Omics in DLPFC	H3K9AC module	0.55904	0.119147	4.69202	3.473e-06	0.0410716	516
Global parkinsonian summary score	m435	Omics in DLPFC	H3K9AC module	0.3877	0.127219	3.0475	0.00242618	0.017748	516
Global parkinsonian summary score	m436	Omics in DLPFC	H3K9AC module	0.497218	0.14881	3.34129	0.000894561	0.0212586	516
Global parkinsonian summary score	m437	Omics in DLPFC	H3K9AC module	0.461396	0.157863	2.92276	0.00362223	0.016348	516
Global parkinsonian summary score	m443	Omics in DLPFC	H3K9AC module	0.213198	0.138013	1.54477	0.123018	0.00462117	516
Global parkinsonian summary score	m444	Omics in DLPFC	H3K9AC module	0.344957	0.143368	2.40609	0.0164761	0.0111378	516
Global parkinsonian summary score	m445	Omics in DLPFC	H3K9AC module	0.387212	0.102346	3.78337	0.000172927	0.0270936	516
Global parkinsonian summary score	m446	Omics in DLPFC	H3K9AC module	0.334095	0.14135	2.3636	0.0184694	0.010752	516
Global parkinsonian summary score	m449	Omics in DLPFC	H3K9AC module	0.312463	0.107402	2.90929	0.00377937	0.0162001	516
Global parkinsonian summary score	m450	Omics in DLPFC	H3K9AC module	0.455283	0.11458	3.97351	8.09454e-05	0.0298021	516
Global parkinsonian summary score	m451	Omics in DLPFC	H3K9AC module	0.303975	0.109787	2.76877	0.00583005	0.0146954	516
Global parkinsonian summary score	m452	Omics in DLPFC	H3K9AC module	0.366447	0.119986	3.05409	0.00237452	0.0178233	516
Global parkinsonian summary score	m466	Omics in DLPFC	H3K9AC module	0.0545536	0.114567	0.476171	0.634155	0.000440932	516
Global parkinsonian summary score	m537	Omics in DLPFC	H3K9AC module	0.0659227	0.114455	0.575971	0.564887	0.000644997	516
Global parkinsonian summary score	m54	Omics in DLPFC	H3K9AC module	-0.344129	0.134201	-2.56428	0.0106219	0.0126313	516
Global parkinsonian summary score	m55	Omics in DLPFC	H3K9AC module	-0.414237	0.133076	-3.11278	0.00195651	0.0185022	516
Global parkinsonian summary score	m56	Omics in DLPFC	H3K9AC module	-0.230714	0.136599	-1.68899	0.0918277	0.00551935	516
Global parkinsonian summary score	m616	Omics in DLPFC	H3K9AC module	-0.0683686	0.110263	-0.620053	0.535498	0.000747429	516
Global parkinsonian summary score	m662	Omics in DLPFC	H3K9AC module	0.296061	0.108089	2.73906	0.0063755	0.0143862	516
Global parkinsonian summary score	m75	Omics in DLPFC	H3K9AC module	-0.581897	0.174176	-3.34085	0.00089595	0.0212531	516
Global parkinsonian summary score	m76	Omics in DLPFC	H3K9AC module	-0.276414	0.158021	-1.74922	0.0808493	0.00591766	516
Global parkinsonian summary score	m77	Omics in DLPFC	H3K9AC module	-0.499856	0.16521	-3.02559	0.00260576	0.017498	516
Global parkinsonian summary score	m89	Omics in DLPFC	H3K9AC module	-0.307597	0.156996	-1.95926	0.0506219	0.00741296	516
Global parkinsonian summary score	m90	Omics in DLPFC	H3K9AC module	-0.390184	0.146852	-2.657	0.00812924	0.0135486	516
Global parkinsonian summary score	m91	Omics in DLPFC	H3K9AC module	-0.201458	0.157775	-1.27687	0.202225	0.00316194	516
Global parkinsonian summary score	m1	Omics in DLPFC	Messenger RNA module	0.125423	0.11012	1.13897	0.255349	0.0030078	432
Global parkinsonian summary score	m10	Omics in DLPFC	Messenger RNA module	0.248785	0.0961619	2.58714	0.0100048	0.0153273	432
Global parkinsonian summary score	m106	Omics in DLPFC	Messenger RNA module	0.00843526	0.122706	0.0687437	0.945226	1.09899e-05	432
Global parkinsonian summary score	m107	Omics in DLPFC	Messenger RNA module	-0.0735109	0.0924649	-0.795014	0.427044	0.00146772	432
Global parkinsonian summary score	m108	Omics in DLPFC	Messenger RNA module	0.0772491	0.105593	0.731572	0.464828	0.0012431	432
Global parkinsonian summary score	m109	Omics in DLPFC	Messenger RNA module	0.164695	0.118282	1.3924	0.164522	0.00448852	432
Global parkinsonian summary score	m11	Omics in DLPFC	Messenger RNA module	0.41146	0.11026	3.73172	0.000215701	0.0313695	432
Global parkinsonian summary score	m110	Omics in DLPFC	Messenger RNA module	0.0589873	0.10164	0.580354	0.56198	0.000782667	432
Global parkinsonian summary score	m111	Omics in DLPFC	Messenger RNA module	-0.0714459	0.0963178	-0.741772	0.45863	0.00127796	432
Global parkinsonian summary score	m112	Omics in DLPFC	Messenger RNA module	-0.0433003	0.0968704	-0.446992	0.655106	0.00046444	432
Global parkinsonian summary score	m113	Omics in DLPFC	Messenger RNA module	-0.0340218	0.0975125	-0.348897	0.727338	0.000283011	432
Global parkinsonian summary score	m114	Omics in DLPFC	Messenger RNA module	0.100252	0.115268	0.869731	0.384933	0.00175605	432
Global parkinsonian summary score	m115	Omics in DLPFC	Messenger RNA module	0.122372	0.0956097	1.27991	0.201267	0.00379523	432
Global parkinsonian summary score	m116	Omics in DLPFC	Messenger RNA module	0.115314	0.0998839	1.15448	0.248946	0.00308999	432
Global parkinsonian summary score	m117	Omics in DLPFC	Messenger RNA module	-0.221246	0.113434	-1.95045	0.0517724	0.00876948	432
Global parkinsonian summary score	m118	Omics in DLPFC	Messenger RNA module	-0.201069	0.104696	-1.92049	0.0554566	0.00850449	432
Global parkinsonian summary score	m119	Omics in DLPFC	Messenger RNA module	-0.205792	0.117939	-1.7449	0.0817162	0.00703088	432
Global parkinsonian summary score	m12	Omics in DLPFC	Messenger RNA module	-0.100976	0.104123	-0.969772	0.332705	0.00218234	432
Global parkinsonian summary score	m121	Omics in DLPFC	Messenger RNA module	-0.250314	0.106928	-2.34096	0.0196905	0.012584	432
Global parkinsonian summary score	m122	Omics in DLPFC	Messenger RNA module	-0.251704	0.128713	-1.95555	0.0511655	0.00881503	432
Global parkinsonian summary score	m123	Omics in DLPFC	Messenger RNA module	-0.26042	0.102297	-2.54571	0.0112535	0.0148475	432
Global parkinsonian summary score	m125	Omics in DLPFC	Messenger RNA module	-0.27107	0.0983529	-2.75609	0.00609838	0.0173586	432
Global parkinsonian summary score	m126	Omics in DLPFC	Messenger RNA module	-0.263126	0.105338	-2.49793	0.0128645	0.0143033	432
Global parkinsonian summary score	m127	Omics in DLPFC	Messenger RNA module	-0.228312	0.09574	-2.38471	0.0175252	0.0130526	432
Global parkinsonian summary score	m128	Omics in DLPFC	Messenger RNA module	-0.319983	0.107147	-2.9864	0.00298423	0.0203194	432
Global parkinsonian summary score	m13	Omics in DLPFC	Messenger RNA module	-0.0989462	0.118057	-0.838119	0.402429	0.00163093	432
Global parkinsonian summary score	m130	Omics in DLPFC	Messenger RNA module	-0.00605086	0.126959	-0.04766	0.962009	5.28246e-06	432
Global parkinsonian summary score	m131	Omics in DLPFC	Messenger RNA module	-0.176509	0.0802169	-2.2004	0.0283096	0.0111345	432
Global parkinsonian summary score	m14	Omics in DLPFC	Messenger RNA module	-0.0482763	0.11303	-0.42711	0.669513	0.00042406	432
Global parkinsonian summary score	m16	Omics in DLPFC	Messenger RNA module	0.0315249	0.0953769	0.33053	0.74116	0.000254006	432
Global parkinsonian summary score	m17	Omics in DLPFC	Messenger RNA module	0.0158227	0.113885	0.138935	0.889566	4.48888e-05	432
Global parkinsonian summary score	m18	Omics in DLPFC	Messenger RNA module	-0.20008	0.109981	-1.81923	0.0695722	0.00763792	432
Global parkinsonian summary score	m187	Omics in DLPFC	Messenger RNA module	-0.156653	0.0764218	-2.04985	0.0409849	0.00967728	432
Global parkinsonian summary score	m19	Omics in DLPFC	Messenger RNA module	0.0111633	0.105602	0.105712	0.915861	2.59875e-05	432
Global parkinsonian summary score	m2	Omics in DLPFC	Messenger RNA module	0.160922	0.12747	1.26243	0.207477	0.00369269	432
Global parkinsonian summary score	m21	Omics in DLPFC	Messenger RNA module	-0.11614	0.0988053	-1.17544	0.240468	0.00320289	432
Global parkinsonian summary score	m22	Omics in DLPFC	Messenger RNA module	-0.131955	0.0914019	-1.44368	0.149558	0.00482362	432
Global parkinsonian summary score	m23	Omics in DLPFC	Messenger RNA module	-0.151914	0.0856339	-1.774	0.0767709	0.0072656	432
Global parkinsonian summary score	m233	Omics in DLPFC	Messenger RNA module	-0.156991	0.0978691	-1.60409	0.109429	0.00594836	432
Global parkinsonian summary score	m234	Omics in DLPFC	Messenger RNA module	0.0946689	0.114639	0.825801	0.409375	0.00158341	432
Global parkinsonian summary score	m257	Omics in DLPFC	Messenger RNA module	-0.0179873	0.130148	-0.138206	0.890142	4.44188e-05	432
Global parkinsonian summary score	m3	Omics in DLPFC	Messenger RNA module	0.279912	0.121985	2.29465	0.0222344	0.012097	432
Global parkinsonian summary score	m4	Omics in DLPFC	Messenger RNA module	0.136075	0.109986	1.2372	0.216689	0.00354704	432
Global parkinsonian summary score	m5	Omics in DLPFC	Messenger RNA module	0.351734	0.126364	2.78349	0.00561492	0.0176992	432
Global parkinsonian summary score	m6	Omics in DLPFC	Messenger RNA module	0.310321	0.116537	2.66286	0.00803859	0.0162228	432
Global parkinsonian summary score	m61	Omics in DLPFC	Messenger RNA module	0.0945182	0.0814862	1.15993	0.246721	0.00311916	432
Global parkinsonian summary score	m7	Omics in DLPFC	Messenger RNA module	0.258909	0.112934	2.29257	0.0223548	0.0120754	432
Global parkinsonian summary score	m8	Omics in DLPFC	Messenger RNA module	0.382107	0.11484	3.3273	0.000952275	0.0251001	432
Global parkinsonian summary score	m9	Omics in DLPFC	Messenger RNA module	0.202588	0.103365	1.95993	0.0506492	0.00885423	432
Global parkinsonian summary score	let.7a	Omics in DLPFC	Micro RNA	-0.101445	0.15301	-0.662997	0.507615	0.000811844	543
Global parkinsonian summary score	let.7b	Omics in DLPFC	Micro RNA	0.127049	0.221971	0.572369	0.56731	0.00060519	543
Global parkinsonian summary score	let.7c	Omics in DLPFC	Micro RNA	0.0311492	0.171859	0.181248	0.856241	6.07188e-05	543
Global parkinsonian summary score	let.7d	Omics in DLPFC	Micro RNA	0.00832606	0.262996	0.0316585	0.974756	1.85261e-06	543
Global parkinsonian summary score	let.7e	Omics in DLPFC	Micro RNA	0.0569767	0.25316	0.225062	0.822016	9.36192e-05	543
Global parkinsonian summary score	let.7f	Omics in DLPFC	Micro RNA	-0.0539865	0.171174	-0.315389	0.752588	0.00018383	543
Global parkinsonian summary score	let.7g	Omics in DLPFC	Micro RNA	0.0500805	0.194855	0.257014	0.797266	0.000122085	543
Global parkinsonian summary score	let.7i	Omics in DLPFC	Micro RNA	-0.411845	0.246643	-1.6698	0.0955371	0.00512743	543
Global parkinsonian summary score	miR1	Omics in DLPFC	Micro RNA	-0.149566	0.162178	-0.922236	0.356816	0.00156966	543
Global parkinsonian summary score	miR100	Omics in DLPFC	Micro RNA	0.171875	0.227335	0.75604	0.449954	0.00105544	543
Global parkinsonian summary score	miR101	Omics in DLPFC	Micro RNA	-0.164364	0.156266	-1.05182	0.293353	0.00204078	543
Global parkinsonian summary score	miR103	Omics in DLPFC	Micro RNA	-0.167874	0.190712	-0.880248	0.379116	0.00143018	543
Global parkinsonian summary score	miR106a_miR17	Omics in DLPFC	Micro RNA	0.167364	0.196363	0.852319	0.394414	0.00134098	543
Global parkinsonian summary score	miR106b	Omics in DLPFC	Micro RNA	0.176109	0.206393	0.853271	0.393887	0.00134398	543
Global parkinsonian summary score	miR107	Omics in DLPFC	Micro RNA	-0.106203	0.196703	-0.539913	0.589479	0.000538538	543
Global parkinsonian summary score	miR10a	Omics in DLPFC	Micro RNA	0.0391039	0.199968	0.195551	0.845035	7.06793e-05	543
Global parkinsonian summary score	miR10b	Omics in DLPFC	Micro RNA	0.261319	0.150311	1.73853	0.0826872	0.00555578	543
Global parkinsonian summary score	miR1180	Omics in DLPFC	Micro RNA	0.199714	0.219872	0.90832	0.364113	0.00152272	543
Global parkinsonian summary score	miR1185	Omics in DLPFC	Micro RNA	-0.0416017	0.184105	-0.225967	0.821313	9.43736e-05	543
Global parkinsonian summary score	miR1206	Omics in DLPFC	Micro RNA	0.107841	0.146096	0.73815	0.460743	0.00100613	543
Global parkinsonian summary score	miR122	Omics in DLPFC	Micro RNA	-0.0167296	0.287335	-0.0582234	0.953592	6.26607e-06	543
Global parkinsonian summary score	miR1225.3p	Omics in DLPFC	Micro RNA	-0.104914	0.167411	-0.626687	0.531129	0.000725419	543
Global parkinsonian summary score	miR124	Omics in DLPFC	Micro RNA	-0.258235	0.139327	-1.85345	0.0643619	0.00630981	543
Global parkinsonian summary score	miR1246	Omics in DLPFC	Micro RNA	-0.0518272	0.0843885	-0.614151	0.539374	0.000696707	543
Global parkinsonian summary score	miR1248	Omics in DLPFC	Micro RNA	0.0421903	0.150595	0.280158	0.779463	0.000145059	543
Global parkinsonian summary score	miR125a.3p	Omics in DLPFC	Micro RNA	0.163425	0.162998	1.00262	0.316494	0.00185467	543
Global parkinsonian summary score	miR125a.5p	Omics in DLPFC	Micro RNA	0.170945	0.213319	0.80136	0.423275	0.00118561	543
Global parkinsonian summary score	miR125b	Omics in DLPFC	Micro RNA	0.0457729	0.1298	0.352643	0.724494	0.000229812	543
Global parkinsonian summary score	miR126	Omics in DLPFC	Micro RNA	-0.334362	0.169282	-1.97517	0.0487566	0.00715965	543
Global parkinsonian summary score	miR1260	Omics in DLPFC	Micro RNA	0.105746	0.086084	1.2284	0.21983	0.00278147	543
Global parkinsonian summary score	miR1266	Omics in DLPFC	Micro RNA	0.223645	0.143997	1.55312	0.120978	0.00443898	543
Global parkinsonian summary score	miR127.3p	Omics in DLPFC	Micro RNA	0.0456753	0.134214	0.340318	0.733749	0.000214032	543
Global parkinsonian summary score	miR1275	Omics in DLPFC	Micro RNA	0.239499	0.126034	1.90026	0.0579298	0.00663043	543
Global parkinsonian summary score	miR128	Omics in DLPFC	Micro RNA	-0.0693078	0.135783	-0.510433	0.609957	0.000481361	543
Global parkinsonian summary score	miR1283	Omics in DLPFC	Micro RNA	0.385759	0.205151	1.88036	0.0605956	0.00649317	543
Global parkinsonian summary score	miR1286	Omics in DLPFC	Micro RNA	0.0958548	0.145787	0.6575	0.511139	0.000798448	543
Global parkinsonian summary score	miR129.3p	Omics in DLPFC	Micro RNA	-0.614972	0.160899	-3.8221	0.00014769	0.0262927	543
Global parkinsonian summary score	miR129.5p	Omics in DLPFC	Micro RNA	-0.844705	0.195963	-4.31054	1.93526e-05	0.0332048	543
Global parkinsonian summary score	miR1297	Omics in DLPFC	Micro RNA	0.203499	0.150936	1.34825	0.178141	0.0033488	543
Global parkinsonian summary score	miR1299	Omics in DLPFC	Micro RNA	0.00492799	0.116109	0.0424426	0.966162	3.3297e-06	543
Global parkinsonian summary score	miR1305	Omics in DLPFC	Micro RNA	-0.0199075	0.121995	-0.163183	0.870435	4.9219e-05	543
Global parkinsonian summary score	miR1308	Omics in DLPFC	Micro RNA	0.0503432	0.129686	0.388193	0.698026	0.000278469	543
Global parkinsonian summary score	miR130b	Omics in DLPFC	Micro RNA	-0.410328	0.175273	-2.34107	0.0195905	0.010029	543
Global parkinsonian summary score	miR132	Omics in DLPFC	Micro RNA	-0.628107	0.10239	-6.13446	1.65125e-09	0.0650356	543
Global parkinsonian summary score	miR133a	Omics in DLPFC	Micro RNA	-0.0945012	0.188175	-0.502199	0.615732	0.000465964	543
Global parkinsonian summary score	miR133b	Omics in DLPFC	Micro RNA	-0.314943	0.137057	-2.2979	0.021948	0.00966601	543
Global parkinsonian summary score	miR135a	Omics in DLPFC	Micro RNA	-0.230318	0.146438	-1.57279	0.116351	0.00455161	543
Global parkinsonian summary score	miR135b	Omics in DLPFC	Micro RNA	-0.386649	0.158266	-2.44304	0.0148829	0.0109119	543
Global parkinsonian summary score	miR136	Omics in DLPFC	Micro RNA	0.0261274	0.148769	0.175623	0.860656	5.70089e-05	543
Global parkinsonian summary score	miR137	Omics in DLPFC	Micro RNA	-0.0735722	0.145616	-0.505246	0.613592	0.000471633	543
Global parkinsonian summary score	miR138	Omics in DLPFC	Micro RNA	0.0658398	0.175175	0.375853	0.707174	0.00026105	543
Global parkinsonian summary score	miR139.5p	Omics in DLPFC	Micro RNA	0.408797	0.223877	1.82599	0.068403	0.00612534	543
Global parkinsonian summary score	miR140.3p	Omics in DLPFC	Micro RNA	0.1558	0.182154	0.85532	0.392753	0.00135043	543
Global parkinsonian summary score	miR140.5p	Omics in DLPFC	Micro RNA	-0.173536	0.230345	-0.753375	0.451552	0.00104802	543
Global parkinsonian summary score	miR142.3p	Omics in DLPFC	Micro RNA	-0.0715983	0.143873	-0.49765	0.618933	0.000457565	543
Global parkinsonian summary score	miR142.5p	Omics in DLPFC	Micro RNA	-0.133507	0.22675	-0.588783	0.556253	0.000640376	543
Global parkinsonian summary score	miR143	Omics in DLPFC	Micro RNA	-0.329428	0.119279	-2.76183	0.00594323	0.0139032	543
Global parkinsonian summary score	miR144	Omics in DLPFC	Micro RNA	-0.0978036	0.101748	-0.961232	0.336865	0.00170497	543
Global parkinsonian summary score	miR145	Omics in DLPFC	Micro RNA	-0.278907	0.142265	-1.96047	0.0504534	0.00705423	543
Global parkinsonian summary score	miR146a	Omics in DLPFC	Micro RNA	0.337843	0.26309	1.28413	0.199646	0.00303878	543
Global parkinsonian summary score	miR146b.5p	Omics in DLPFC	Micro RNA	0.110766	0.171922	0.644279	0.519668	0.000766686	543
Global parkinsonian summary score	miR148a	Omics in DLPFC	Micro RNA	-0.179396	0.174212	-1.02975	0.303585	0.00195623	543
Global parkinsonian summary score	miR148b	Omics in DLPFC	Micro RNA	0.147184	0.242865	0.606032	0.544748	0.000678421	543
Global parkinsonian summary score	miR149	Omics in DLPFC	Micro RNA	0.140797	0.140659	1.00098	0.317282	0.00184865	543
Global parkinsonian summary score	miR150	Omics in DLPFC	Micro RNA	-0.280306	0.194131	-1.4439	0.149345	0.00383892	543
Global parkinsonian summary score	miR151.3p	Omics in DLPFC	Micro RNA	0.0934113	0.154346	0.605206	0.545296	0.000676574	543
Global parkinsonian summary score	miR151.5p	Omics in DLPFC	Micro RNA	-0.0465597	0.161212	-0.28881	0.772837	0.000154156	543
Global parkinsonian summary score	miR152	Omics in DLPFC	Micro RNA	-0.293635	0.146111	-2.00967	0.0449618	0.00741009	543
Global parkinsonian summary score	miR153	Omics in DLPFC	Micro RNA	-0.0414394	0.138056	-0.300164	0.764168	0.000166512	543
Global parkinsonian summary score	miR1537	Omics in DLPFC	Micro RNA	0.148983	0.153165	0.972695	0.331139	0.00174581	543
Global parkinsonian summary score	miR154	Omics in DLPFC	Micro RNA	-0.123948	0.208486	-0.594518	0.552414	0.000652904	543
Global parkinsonian summary score	miR155	Omics in DLPFC	Micro RNA	0.0510627	0.184945	0.276097	0.782579	0.000140885	543
Global parkinsonian summary score	miR15a	Omics in DLPFC	Micro RNA	-0.173879	0.211178	-0.823378	0.410656	0.00125158	543
Global parkinsonian summary score	miR15b	Omics in DLPFC	Micro RNA	-0.112474	0.195955	-0.573982	0.566218	0.000608605	543
Global parkinsonian summary score	miR16	Omics in DLPFC	Micro RNA	-0.149544	0.188247	-0.794403	0.427309	0.00116514	543
Global parkinsonian summary score	miR181a	Omics in DLPFC	Micro RNA	0.0863352	0.215104	0.401365	0.68831	0.000297681	543
Global parkinsonian summary score	miR181b_miR181d	Omics in DLPFC	Micro RNA	-0.00212308	0.216557	-0.00980376	0.992181	1.77659e-07	543
Global parkinsonian summary score	miR181c	Omics in DLPFC	Micro RNA	-0.306065	0.25169	-1.21604	0.2245	0.00272592	543
Global parkinsonian summary score	miR183	Omics in DLPFC	Micro RNA	-0.0222272	0.159074	-0.139728	0.888927	3.60874e-05	543
Global parkinsonian summary score	miR185	Omics in DLPFC	Micro RNA	-0.169855	0.161575	-1.05125	0.293615	0.00203857	543
Global parkinsonian summary score	miR186	Omics in DLPFC	Micro RNA	-0.150028	0.165918	-0.904234	0.366274	0.00150907	543
Global parkinsonian summary score	miR187	Omics in DLPFC	Micro RNA	-0.00705374	0.162945	-0.0432892	0.965487	3.46386e-06	543
Global parkinsonian summary score	miR188.5p	Omics in DLPFC	Micro RNA	0.11618	0.156855	0.740683	0.459207	0.00101304	543
Global parkinsonian summary score	miR190b	Omics in DLPFC	Micro RNA	0.0301092	0.155989	0.193021	0.847015	6.88625e-05	543
Global parkinsonian summary score	miR191	Omics in DLPFC	Micro RNA	-0.0773222	0.168006	-0.460235	0.645532	0.000391374	543
Global parkinsonian summary score	miR1912	Omics in DLPFC	Micro RNA	-0.332696	0.159619	-2.08431	0.0376005	0.00796625	543
Global parkinsonian summary score	miR192	Omics in DLPFC	Micro RNA	0.208905	0.2728	0.765782	0.44414	0.00108278	543
Global parkinsonian summary score	miR193a.3p	Omics in DLPFC	Micro RNA	0.21126	0.147504	1.43224	0.152654	0.00377736	543
Global parkinsonian summary score	miR193b	Omics in DLPFC	Micro RNA	0.153513	0.159715	0.961173	0.336894	0.00170477	543
Global parkinsonian summary score	miR194	Omics in DLPFC	Micro RNA	0.0360657	0.142095	0.253815	0.799735	0.000119065	543
Global parkinsonian summary score	miR195	Omics in DLPFC	Micro RNA	-0.0300587	0.179321	-0.167625	0.866941	5.1935e-05	543
Global parkinsonian summary score	miR196a	Omics in DLPFC	Micro RNA	0.0260639	0.130732	0.199369	0.842049	7.34661e-05	543
Global parkinsonian summary score	miR197	Omics in DLPFC	Micro RNA	0.0150471	0.130403	0.115389	0.90818	2.46104e-05	543
Global parkinsonian summary score	miR1977	Omics in DLPFC	Micro RNA	-0.138542	0.13674	-1.01318	0.311429	0.00189386	543
Global parkinsonian summary score	miR1979	Omics in DLPFC	Micro RNA	0.00268319	0.134006	0.0200229	0.984032	7.41066e-07	543
Global parkinsonian summary score	miR199a.3p_miR199b.3p	Omics in DLPFC	Micro RNA	0.0154422	0.165705	0.0931909	0.925786	1.60525e-05	543
Global parkinsonian summary score	miR199a.5p	Omics in DLPFC	Micro RNA	0.158346	0.146143	1.0835	0.279067	0.00216532	543
Global parkinsonian summary score	miR199b.5p	Omics in DLPFC	Micro RNA	0.00947949	0.150307	0.0630674	0.949736	7.35206e-06	543
Global parkinsonian summary score	miR19b	Omics in DLPFC	Micro RNA	0.0293823	0.181711	0.161698	0.871604	4.83269e-05	543
Global parkinsonian summary score	miR200a	Omics in DLPFC	Micro RNA	0.16413	0.111102	1.47729	0.14018	0.00401777	543
Global parkinsonian summary score	miR200b	Omics in DLPFC	Micro RNA	0.036508	0.159532	0.228845	0.819076	9.67927e-05	543
Global parkinsonian summary score	miR203	Omics in DLPFC	Micro RNA	-0.113019	0.170584	-0.662539	0.507908	0.000810725	543
Global parkinsonian summary score	miR204	Omics in DLPFC	Micro RNA	-0.0763477	0.145986	-0.522978	0.601203	0.000505302	543
Global parkinsonian summary score	miR2054	Omics in DLPFC	Micro RNA	0.177939	0.142215	1.2512	0.211404	0.00288535	543
Global parkinsonian summary score	miR206	Omics in DLPFC	Micro RNA	0.356687	0.169906	2.09931	0.036252	0.00808042	543
Global parkinsonian summary score	miR208a	Omics in DLPFC	Micro RNA	-0.0915017	0.146851	-0.623093	0.533486	0.000717129	543
Global parkinsonian summary score	miR20a_miR20b	Omics in DLPFC	Micro RNA	0.234116	0.22097	1.05949	0.289848	0.00207061	543
Global parkinsonian summary score	miR21	Omics in DLPFC	Micro RNA	-0.160158	0.143365	-1.11714	0.264431	0.00230153	543
Global parkinsonian summary score	miR2114	Omics in DLPFC	Micro RNA	0.0341897	0.143852	0.237672	0.812226	0.000104403	543
Global parkinsonian summary score	miR2117	Omics in DLPFC	Micro RNA	0.14444	0.123	1.1743	0.24079	0.00254248	543
Global parkinsonian summary score	miR216a	Omics in DLPFC	Micro RNA	0.00757215	0.124101	0.0610162	0.951369	6.88162e-06	543
Global parkinsonian summary score	miR218	Omics in DLPFC	Micro RNA	0.0567554	0.136553	0.41563	0.677845	0.000319212	543
Global parkinsonian summary score	miR219.2.3p	Omics in DLPFC	Micro RNA	-0.0664504	0.144451	-0.46002	0.645687	0.000391008	543
Global parkinsonian summary score	miR219.5p	Omics in DLPFC	Micro RNA	-0.0697363	0.09017	-0.773387	0.439631	0.00110438	543
Global parkinsonian summary score	miR22	Omics in DLPFC	Micro RNA	-0.18651	0.2281	-0.817666	0.413908	0.00123429	543
Global parkinsonian summary score	miR220a	Omics in DLPFC	Micro RNA	0.140969	0.163401	0.86272	0.388674	0.00137387	543
Global parkinsonian summary score	miR221	Omics in DLPFC	Micro RNA	-0.344494	0.196162	-1.75617	0.0796244	0.00566852	543
Global parkinsonian summary score	miR222	Omics in DLPFC	Micro RNA	-0.199724	0.180236	-1.10813	0.268299	0.00226463	543
Global parkinsonian summary score	miR223	Omics in DLPFC	Micro RNA	-0.098243	0.145605	-0.674721	0.500142	0.000840786	543
Global parkinsonian summary score	miR224	Omics in DLPFC	Micro RNA	0.101614	0.154603	0.657261	0.511293	0.000797868	543
Global parkinsonian summary score	miR23a	Omics in DLPFC	Micro RNA	-0.450284	0.203752	-2.20997	0.0275254	0.00894687	543
Global parkinsonian summary score	miR23b	Omics in DLPFC	Micro RNA	-0.341775	0.217845	-1.56889	0.117258	0.00452915	543
Global parkinsonian summary score	miR24	Omics in DLPFC	Micro RNA	-0.567528	0.20691	-2.74287	0.00629243	0.0137156	543
Global parkinsonian summary score	miR25	Omics in DLPFC	Micro RNA	0.248768	0.186221	1.33588	0.182151	0.0032878	543
Global parkinsonian summary score	miR26a	Omics in DLPFC	Micro RNA	0.100605	0.16774	0.599766	0.548913	0.000664474	543
Global parkinsonian summary score	miR26b	Omics in DLPFC	Micro RNA	-0.0890631	0.144807	-0.615049	0.538781	0.000698744	543
Global parkinsonian summary score	miR27a	Omics in DLPFC	Micro RNA	-0.153388	0.125179	-1.22535	0.220977	0.0027677	543
Global parkinsonian summary score	miR27b	Omics in DLPFC	Micro RNA	-0.654095	0.323986	-2.0189	0.0439904	0.00747778	543
Global parkinsonian summary score	miR296.5p	Omics in DLPFC	Micro RNA	-0.0926414	0.190398	-0.486566	0.626763	0.000437418	543
Global parkinsonian summary score	miR299.5p	Omics in DLPFC	Micro RNA	-0.103686	0.154268	-0.672113	0.501799	0.000834306	543
Global parkinsonian summary score	miR29a	Omics in DLPFC	Micro RNA	0.16907	0.193153	0.875318	0.381789	0.00141423	543
Global parkinsonian summary score	miR29b	Omics in DLPFC	Micro RNA	-0.0539608	0.161337	-0.334461	0.738161	0.00020673	543
Global parkinsonian summary score	miR29c	Omics in DLPFC	Micro RNA	-0.189449	0.180592	-1.04904	0.294628	0.00203004	543
Global parkinsonian summary score	miR300	Omics in DLPFC	Micro RNA	-0.0495482	0.144038	-0.343993	0.730985	0.000218679	543
Global parkinsonian summary score	miR301a	Omics in DLPFC	Micro RNA	-0.53892	0.218209	-2.46975	0.0138284	0.0111491	543
Global parkinsonian summary score	miR30a	Omics in DLPFC	Micro RNA	-0.27484	0.209331	-1.31294	0.189759	0.00317623	543
Global parkinsonian summary score	miR30b	Omics in DLPFC	Micro RNA	-0.22912	0.178095	-1.28651	0.198817	0.00305	543
Global parkinsonian summary score	miR30c	Omics in DLPFC	Micro RNA	-0.0581489	0.151047	-0.384973	0.700409	0.000273869	543
Global parkinsonian summary score	miR30d	Omics in DLPFC	Micro RNA	-0.321055	0.221836	-1.44726	0.148403	0.00385672	543
Global parkinsonian summary score	miR30e	Omics in DLPFC	Micro RNA	-0.202839	0.194538	-1.04267	0.297566	0.00200551	543
Global parkinsonian summary score	miR31	Omics in DLPFC	Micro RNA	0.404215	0.192154	2.1036	0.0358745	0.00811317	543
Global parkinsonian summary score	miR320a	Omics in DLPFC	Micro RNA	-0.0751012	0.168424	-0.445906	0.655843	0.000367393	543
Global parkinsonian summary score	miR320c	Omics in DLPFC	Micro RNA	0.110878	0.138417	0.80104	0.42346	0.00118467	543
Global parkinsonian summary score	miR324.3p	Omics in DLPFC	Micro RNA	0.200408	0.238797	0.83924	0.401705	0.0013002	543
Global parkinsonian summary score	miR324.5p	Omics in DLPFC	Micro RNA	-0.290506	0.187145	-1.5523	0.121174	0.00443432	543
Global parkinsonian summary score	miR326	Omics in DLPFC	Micro RNA	0.133589	0.143937	0.928106	0.353766	0.00158967	543
Global parkinsonian summary score	miR328	Omics in DLPFC	Micro RNA	-0.0614054	0.188078	-0.32649	0.74418	0.000196996	543
Global parkinsonian summary score	miR329	Omics in DLPFC	Micro RNA	-0.0831675	0.188863	-0.440359	0.659853	0.000358311	543
Global parkinsonian summary score	miR330.3p	Omics in DLPFC	Micro RNA	0.0299801	0.133082	0.225275	0.82185	9.3797e-05	543
Global parkinsonian summary score	miR331.3p	Omics in DLPFC	Micro RNA	-0.197735	0.179191	-1.10349	0.270306	0.00224575	543
Global parkinsonian summary score	miR335	Omics in DLPFC	Micro RNA	0.178084	0.171178	1.04035	0.298644	0.00199659	543
Global parkinsonian summary score	miR337.3p	Omics in DLPFC	Micro RNA	-0.200345	0.165859	-1.20793	0.227602	0.00268977	543
Global parkinsonian summary score	miR339.3p	Omics in DLPFC	Micro RNA	-0.219287	0.162292	-1.35118	0.177201	0.00336333	543
Global parkinsonian summary score	miR33a	Omics in DLPFC	Micro RNA	0.0483469	0.142039	0.340377	0.733705	0.000214106	543
Global parkinsonian summary score	miR340	Omics in DLPFC	Micro RNA	-0.0795104	0.18318	-0.434055	0.664421	0.00034813	543
Global parkinsonian summary score	miR342.3p	Omics in DLPFC	Micro RNA	-0.0264276	0.232969	-0.113439	0.909725	2.37856e-05	543
Global parkinsonian summary score	miR345	Omics in DLPFC	Micro RNA	0.282344	0.176036	1.6039	0.10932	0.00473257	543
Global parkinsonian summary score	miR346	Omics in DLPFC	Micro RNA	-0.0775103	0.142985	-0.542088	0.587981	0.000542883	543
Global parkinsonian summary score	miR34a	Omics in DLPFC	Micro RNA	-0.105033	0.151284	-0.694276	0.487807	0.000890186	543
Global parkinsonian summary score	miR34b	Omics in DLPFC	Micro RNA	-0.111617	0.150059	-0.743824	0.457306	0.00102164	543
Global parkinsonian summary score	miR34c.5p	Omics in DLPFC	Micro RNA	-0.0238092	0.166395	-0.143088	0.886274	3.78437e-05	543
Global parkinsonian summary score	miR361.3p	Omics in DLPFC	Micro RNA	-0.214765	0.231378	-0.928202	0.353717	0.00159	543
Global parkinsonian summary score	miR361.5p	Omics in DLPFC	Micro RNA	0.0571024	0.184321	0.309799	0.756833	0.000177372	543
Global parkinsonian summary score	miR362.3p	Omics in DLPFC	Micro RNA	-0.0215553	0.175384	-0.122904	0.902229	2.79203e-05	543
Global parkinsonian summary score	miR362.5p	Omics in DLPFC	Micro RNA	0.0583351	0.179252	0.325437	0.744976	0.000195727	543
Global parkinsonian summary score	miR363	Omics in DLPFC	Micro RNA	0.534295	0.187738	2.84597	0.0045956	0.0147506	543
Global parkinsonian summary score	miR365	Omics in DLPFC	Micro RNA	0.0855144	0.149797	0.570868	0.568326	0.000602023	543
Global parkinsonian summary score	miR369.3p	Omics in DLPFC	Micro RNA	-0.0362871	0.178344	-0.203467	0.838847	7.65168e-05	543
Global parkinsonian summary score	miR370	Omics in DLPFC	Micro RNA	-0.114908	0.157555	-0.729316	0.466124	0.000982216	543
Global parkinsonian summary score	miR374a	Omics in DLPFC	Micro RNA	-0.0981792	0.128479	-0.764164	0.445102	0.00107822	543
Global parkinsonian summary score	miR374b	Omics in DLPFC	Micro RNA	0.0300483	0.168143	0.178707	0.858235	5.90284e-05	543
Global parkinsonian summary score	miR375	Omics in DLPFC	Micro RNA	-0.234489	0.14984	-1.56493	0.118185	0.00450639	543
Global parkinsonian summary score	miR376a	Omics in DLPFC	Micro RNA	-0.0237902	0.16266	-0.146257	0.883773	3.95382e-05	543
Global parkinsonian summary score	miR376b	Omics in DLPFC	Micro RNA	0.255507	0.146685	1.74188	0.0820974	0.00557714	543
Global parkinsonian summary score	miR376c	Omics in DLPFC	Micro RNA	-0.118138	0.164529	-0.718042	0.473041	0.000952114	543
Global parkinsonian summary score	miR377	Omics in DLPFC	Micro RNA	-0.287963	0.180402	-1.59623	0.111022	0.00468761	543
Global parkinsonian summary score	miR378	Omics in DLPFC	Micro RNA	-0.00909311	0.171457	-0.0530343	0.957724	5.19894e-06	543
Global parkinsonian summary score	miR379	Omics in DLPFC	Micro RNA	-0.216456	0.25927	-0.834864	0.404163	0.00128669	543
Global parkinsonian summary score	miR381	Omics in DLPFC	Micro RNA	-0.0764974	0.142573	-0.536549	0.5918	0.000531852	543
Global parkinsonian summary score	miR382	Omics in DLPFC	Micro RNA	0.0903823	0.164952	0.547932	0.583964	0.000554646	543
Global parkinsonian summary score	miR383	Omics in DLPFC	Micro RNA	0.223521	0.247412	0.903436	0.366697	0.00150641	543
Global parkinsonian summary score	miR409.5p	Omics in DLPFC	Micro RNA	0.23294	0.168163	1.38521	0.166561	0.00353422	543
Global parkinsonian summary score	miR410	Omics in DLPFC	Micro RNA	-0.175862	0.130722	-1.34531	0.179089	0.00333423	543
Global parkinsonian summary score	miR421	Omics in DLPFC	Micro RNA	0.220285	0.196301	1.12218	0.262284	0.0023223	543
Global parkinsonian summary score	miR423.3p	Omics in DLPFC	Micro RNA	-0.0442554	0.148262	-0.298494	0.765441	0.000164666	543
Global parkinsonian summary score	miR423.5p	Omics in DLPFC	Micro RNA	0.241543	0.207671	1.1631	0.2453	0.00249434	543
Global parkinsonian summary score	miR424	Omics in DLPFC	Micro RNA	0.239664	0.15408	1.55545	0.120423	0.00445225	543
Global parkinsonian summary score	miR425	Omics in DLPFC	Micro RNA	-0.130974	0.18939	-0.691556	0.489513	0.000883229	543
Global parkinsonian summary score	miR431	Omics in DLPFC	Micro RNA	-0.0394629	0.157436	-0.25066	0.802172	0.000116124	543
Global parkinsonian summary score	miR432	Omics in DLPFC	Micro RNA	-0.459803	0.21001	-2.18943	0.0289921	0.00878281	543
Global parkinsonian summary score	miR433	Omics in DLPFC	Micro RNA	-0.310518	0.167964	-1.84872	0.0650439	0.00627782	543
Global parkinsonian summary score	miR448	Omics in DLPFC	Micro RNA	0.0200604	0.162773	0.123242	0.901961	2.80742e-05	543
Global parkinsonian summary score	miR450a	Omics in DLPFC	Micro RNA	-0.146591	0.162574	-0.90169	0.367623	0.0015006	543
Global parkinsonian summary score	miR450b.5p	Omics in DLPFC	Micro RNA	0.183027	0.154347	1.18581	0.236217	0.00259243	543
Global parkinsonian summary score	miR451	Omics in DLPFC	Micro RNA	0.0545671	0.0945798	0.576942	0.564218	0.000614894	543
Global parkinsonian summary score	miR452	Omics in DLPFC	Micro RNA	0.0156909	0.151906	0.103293	0.917768	1.97215e-05	543
Global parkinsonian summary score	miR453	Omics in DLPFC	Micro RNA	0.0830491	0.15089	0.550394	0.582276	0.000559638	543
Global parkinsonian summary score	miR454	Omics in DLPFC	Micro RNA	0.128625	0.178983	0.718644	0.472671	0.000953709	543
Global parkinsonian summary score	miR455.3p	Omics in DLPFC	Micro RNA	0.248704	0.181901	1.36725	0.172115	0.0034435	543
Global parkinsonian summary score	miR484	Omics in DLPFC	Micro RNA	-0.191237	0.167721	-1.14021	0.254702	0.00239735	543
Global parkinsonian summary score	miR485.3p	Omics in DLPFC	Micro RNA	-0.162533	0.209474	-0.775911	0.438141	0.00111159	543
Global parkinsonian summary score	miR485.5p	Omics in DLPFC	Micro RNA	0.044912	0.164382	0.273217	0.784791	0.000137962	543
Global parkinsonian summary score	miR487a	Omics in DLPFC	Micro RNA	-0.281563	0.166895	-1.68707	0.0921664	0.00523347	543
Global parkinsonian summary score	miR487b	Omics in DLPFC	Micro RNA	-0.158883	0.167253	-0.949955	0.342559	0.00166527	543
Global parkinsonian summary score	miR488	Omics in DLPFC	Micro RNA	-0.198343	0.176762	-1.12209	0.262323	0.00232192	543
Global parkinsonian summary score	miR490.5p	Omics in DLPFC	Micro RNA	-0.124158	0.163156	-0.760977	0.447002	0.00106925	543
Global parkinsonian summary score	miR491.3p	Omics in DLPFC	Micro RNA	0.0845428	0.151445	0.558242	0.57691	0.000575703	543
Global parkinsonian summary score	miR491.5p	Omics in DLPFC	Micro RNA	-0.0740237	0.16541	-0.447516	0.654682	0.000370048	543
Global parkinsonian summary score	miR494	Omics in DLPFC	Micro RNA	0.228356	0.156239	1.46158	0.144436	0.00393314	543
Global parkinsonian summary score	miR495	Omics in DLPFC	Micro RNA	-0.146601	0.162877	-0.900073	0.368482	0.00149523	543
Global parkinsonian summary score	miR496	Omics in DLPFC	Micro RNA	0.146741	0.172263	0.851843	0.394678	0.00133949	543
Global parkinsonian summary score	miR497	Omics in DLPFC	Micro RNA	-0.0814423	0.183956	-0.442727	0.65814	0.000362175	543
Global parkinsonian summary score	miR499.5p	Omics in DLPFC	Micro RNA	-0.0759487	0.194821	-0.389838	0.69681	0.000280833	543
Global parkinsonian summary score	miR500_miR501.5p	Omics in DLPFC	Micro RNA	-0.0775362	0.163094	-0.475409	0.634687	0.000417596	543
Global parkinsonian summary score	miR504	Omics in DLPFC	Micro RNA	-0.263586	0.203365	-1.29612	0.195487	0.00309562	543
Global parkinsonian summary score	miR509.3p	Omics in DLPFC	Micro RNA	0.134899	0.137332	0.982278	0.326402	0.00178032	543
Global parkinsonian summary score	miR514	Omics in DLPFC	Micro RNA	0.12252	0.137363	0.891941	0.372821	0.00146837	543
Global parkinsonian summary score	miR515.3p	Omics in DLPFC	Micro RNA	0.0574727	0.147572	0.389456	0.697092	0.000280283	543
Global parkinsonian summary score	miR516a.3p	Omics in DLPFC	Micro RNA	0.0712042	0.143644	0.495699	0.620308	0.000453985	543
Global parkinsonian summary score	miR517c_miR519a	Omics in DLPFC	Micro RNA	-0.0942902	0.164392	-0.573569	0.566498	0.000607729	543
Global parkinsonian summary score	miR518e	Omics in DLPFC	Micro RNA	0.124985	0.140557	0.889211	0.374285	0.00145941	543
Global parkinsonian summary score	miR518f	Omics in DLPFC	Micro RNA	-0.147886	0.156031	-0.9478	0.343654	0.00165774	543
Global parkinsonian summary score	miR520d.3p	Omics in DLPFC	Micro RNA	0.036746	0.172077	0.213544	0.830983	8.4283e-05	543
Global parkinsonian summary score	miR520d.5p_miR527_miR518a.5p	Omics in DLPFC	Micro RNA	-0.163138	0.140638	-1.15998	0.246567	0.00248101	543
Global parkinsonian summary score	miR520e	Omics in DLPFC	Micro RNA	0.0867103	0.110461	0.784989	0.432804	0.00113772	543
Global parkinsonian summary score	miR522	Omics in DLPFC	Micro RNA	-0.0758245	0.136127	-0.557012	0.57775	0.000573168	543
Global parkinsonian summary score	miR523	Omics in DLPFC	Micro RNA	0.227551	0.152176	1.49531	0.135416	0.004116	543
Global parkinsonian summary score	miR525.5p	Omics in DLPFC	Micro RNA	0.177434	0.156127	1.13647	0.256263	0.00238168	543
Global parkinsonian summary score	miR526a_miR518d.5p_miR520c.5p	Omics in DLPFC	Micro RNA	0.0548938	0.165734	0.331216	0.74061	0.000202739	543
Global parkinsonian summary score	miR539	Omics in DLPFC	Micro RNA	0.0293791	0.283739	0.103543	0.917571	1.98168e-05	543
Global parkinsonian summary score	miR542.3p	Omics in DLPFC	Micro RNA	0.0337839	0.14812	0.228085	0.819667	9.61509e-05	543
Global parkinsonian summary score	miR543	Omics in DLPFC	Micro RNA	-0.333479	0.185213	-1.80051	0.0723369	0.00595661	543
Global parkinsonian summary score	miR544	Omics in DLPFC	Micro RNA	0.127897	0.160541	0.796664	0.425995	0.00117178	543
Global parkinsonian summary score	miR548a.3p	Omics in DLPFC	Micro RNA	0.00144444	0.149625	0.00965373	0.992301	1.72263e-07	543
Global parkinsonian summary score	miR548a.5p	Omics in DLPFC	Micro RNA	0.0663841	0.159183	0.41703	0.676822	0.000321364	543
Global parkinsonian summary score	miR548b.3p	Omics in DLPFC	Micro RNA	-0.0364413	0.143621	-0.253732	0.799799	0.000118988	543
Global parkinsonian summary score	miR548d.5p	Omics in DLPFC	Micro RNA	0.118708	0.144078	0.82392	0.410348	0.00125322	543
Global parkinsonian summary score	miR548f	Omics in DLPFC	Micro RNA	0.350651	0.117481	2.98475	0.00296639	0.0162004	543
Global parkinsonian summary score	miR548g	Omics in DLPFC	Micro RNA	0.181784	0.14906	1.21954	0.223172	0.00274158	543
Global parkinsonian summary score	miR548h	Omics in DLPFC	Micro RNA	0.222714	0.17425	1.27813	0.201752	0.00301053	543
Global parkinsonian summary score	miR548j	Omics in DLPFC	Micro RNA	0.332324	0.150487	2.20832	0.0276406	0.00893366	543
Global parkinsonian summary score	miR551b	Omics in DLPFC	Micro RNA	0.0337339	0.171501	0.196697	0.844138	7.15103e-05	543
Global parkinsonian summary score	miR563	Omics in DLPFC	Micro RNA	0.0202939	0.200065	0.101436	0.919242	1.90188e-05	543
Global parkinsonian summary score	miR566	Omics in DLPFC	Micro RNA	0.102744	0.138273	0.743057	0.45777	0.00101954	543
Global parkinsonian summary score	miR574.3p	Omics in DLPFC	Micro RNA	0.105501	0.146959	0.717897	0.47313	0.000951731	543
Global parkinsonian summary score	miR577	Omics in DLPFC	Micro RNA	0.3295	0.154117	2.13799	0.0329652	0.00837836	543
Global parkinsonian summary score	miR579	Omics in DLPFC	Micro RNA	0.117855	0.140334	0.839814	0.401384	0.00130198	543
Global parkinsonian summary score	miR580	Omics in DLPFC	Micro RNA	0.0864581	0.147002	0.588141	0.556683	0.000638981	543
Global parkinsonian summary score	miR582.5p	Omics in DLPFC	Micro RNA	-0.353896	0.201654	-1.75497	0.0798302	0.00566079	543
Global parkinsonian summary score	miR584	Omics in DLPFC	Micro RNA	0.128048	0.152077	0.841993	0.400164	0.00130873	543
Global parkinsonian summary score	miR590.5p	Omics in DLPFC	Micro RNA	0.14929	0.233467	0.639449	0.522801	0.000755243	543
Global parkinsonian summary score	miR592	Omics in DLPFC	Micro RNA	-0.101657	0.27162	-0.374263	0.708355	0.000258848	543
Global parkinsonian summary score	miR595	Omics in DLPFC	Micro RNA	0.102001	0.179083	0.569571	0.569205	0.000599292	543
Global parkinsonian summary score	miR598	Omics in DLPFC	Micro RNA	-0.327829	0.249894	-1.31187	0.19012	0.00317107	543
Global parkinsonian summary score	miR600	Omics in DLPFC	Micro RNA	-0.0178422	0.164326	-0.108577	0.913578	2.17908e-05	543
Global parkinsonian summary score	miR603	Omics in DLPFC	Micro RNA	0.128007	0.140299	0.912386	0.361972	0.00153636	543
Global parkinsonian summary score	miR615.5p	Omics in DLPFC	Micro RNA	-0.0592737	0.138851	-0.426888	0.669631	0.000336732	543
Global parkinsonian summary score	miR626	Omics in DLPFC	Micro RNA	0.257008	0.162995	1.57679	0.115429	0.00457465	543
Global parkinsonian summary score	miR627	Omics in DLPFC	Micro RNA	0.17153	0.151272	1.13392	0.25733	0.00237103	543
Global parkinsonian summary score	miR633	Omics in DLPFC	Micro RNA	0.0198029	0.08378	0.236369	0.813236	0.000103261	543
Global parkinsonian summary score	miR639	Omics in DLPFC	Micro RNA	0.308972	0.144584	2.13696	0.0330487	0.00837041	543
Global parkinsonian summary score	miR640	Omics in DLPFC	Micro RNA	0.334096	0.159101	2.09991	0.0361996	0.00808494	543
Global parkinsonian summary score	miR651	Omics in DLPFC	Micro RNA	0.189112	0.162342	1.1649	0.244573	0.00250202	543
Global parkinsonian summary score	miR655	Omics in DLPFC	Micro RNA	-0.0428359	0.207165	-0.206772	0.836265	7.9023e-05	543
Global parkinsonian summary score	miR656	Omics in DLPFC	Micro RNA	-0.00293671	0.215879	-0.0136035	0.989151	3.42061e-07	543
Global parkinsonian summary score	miR660	Omics in DLPFC	Micro RNA	-0.0424774	0.19297	-0.220124	0.825858	8.95568e-05	543
Global parkinsonian summary score	miR664	Omics in DLPFC	Micro RNA	0.348703	0.26754	1.30337	0.193002	0.00313024	543
Global parkinsonian summary score	miR7	Omics in DLPFC	Micro RNA	-0.00137843	0.101264	-0.0136122	0.989144	3.42497e-07	543
Global parkinsonian summary score	miR708	Omics in DLPFC	Micro RNA	0.0810836	0.177863	0.455875	0.648663	0.000383997	543
Global parkinsonian summary score	miR744	Omics in DLPFC	Micro RNA	0.299491	0.131742	2.27331	0.0233985	0.00946219	543
Global parkinsonian summary score	miR758	Omics in DLPFC	Micro RNA	0.0580645	0.148344	0.391417	0.695643	0.000283113	543
Global parkinsonian summary score	miR766	Omics in DLPFC	Micro RNA	-0.248335	0.167494	-1.48265	0.138749	0.00404689	543
Global parkinsonian summary score	miR767.5p	Omics in DLPFC	Micro RNA	0.31967	0.162622	1.96573	0.0498411	0.00709184	543
Global parkinsonian summary score	miR769.3p	Omics in DLPFC	Micro RNA	-0.179748	0.159693	-1.12559	0.26084	0.00233639	543
Global parkinsonian summary score	miR769.5p	Omics in DLPFC	Micro RNA	-0.00376071	0.157546	-0.0238705	0.980965	1.05324e-06	543
Global parkinsonian summary score	miR770.5p	Omics in DLPFC	Micro RNA	0.0675391	0.160839	0.419918	0.674712	0.000325829	543
Global parkinsonian summary score	miR873	Omics in DLPFC	Micro RNA	0.187147	0.184311	1.01539	0.310375	0.00190213	543
Global parkinsonian summary score	miR874	Omics in DLPFC	Micro RNA	0.163798	0.141103	1.16084	0.246219	0.00248466	543
Global parkinsonian summary score	miR876.3p	Omics in DLPFC	Micro RNA	0.0533963	0.187337	0.285028	0.775732	0.000150145	543
Global parkinsonian summary score	miR885.5p	Omics in DLPFC	Micro RNA	-0.125753	0.155167	-0.810437	0.418045	0.00121259	543
Global parkinsonian summary score	miR889	Omics in DLPFC	Micro RNA	-0.122897	0.155528	-0.790192	0.429762	0.00115283	543
Global parkinsonian summary score	miR891b	Omics in DLPFC	Micro RNA	0.153058	0.141238	1.08368	0.278988	0.00216603	543
Global parkinsonian summary score	miR9	Omics in DLPFC	Micro RNA	-0.181812	0.168359	-1.07991	0.280665	0.002151	543
Global parkinsonian summary score	miR92a	Omics in DLPFC	Micro RNA	0.222524	0.198617	1.12036	0.263056	0.00231481	543
Global parkinsonian summary score	miR92b	Omics in DLPFC	Micro RNA	0.100279	0.165699	0.605189	0.545307	0.000676537	543
Global parkinsonian summary score	miR93	Omics in DLPFC	Micro RNA	0.099545	0.193704	0.513903	0.60753	0.000487925	543
Global parkinsonian summary score	miR934	Omics in DLPFC	Micro RNA	0.231363	0.156064	1.48249	0.138791	0.00404602	543
Global parkinsonian summary score	miR95	Omics in DLPFC	Micro RNA	0.475486	0.222201	2.13989	0.0328102	0.00839317	543
Global parkinsonian summary score	miR96	Omics in DLPFC	Micro RNA	-0.0268414	0.228918	-0.117253	0.906703	2.54122e-05	543
Global parkinsonian summary score	miR98	Omics in DLPFC	Micro RNA	-0.138908	0.157024	-0.884628	0.37675	0.00144443	543
Global parkinsonian summary score	miR99a	Omics in DLPFC	Micro RNA	0.145528	0.208499	0.697976	0.485492	0.000899691	543
Global parkinsonian summary score	miR99b	Omics in DLPFC	Micro RNA	0.318497	0.176084	1.80878	0.0710408	0.0060111	543
Global parkinsonian summary score	AK4	Omics in DLPFC	Protein	0.646195	0.303009	2.1326	0.0334213	0.00858839	527
Global parkinsonian summary score	ANKRD40	Omics in DLPFC	Protein	-0.0973306	0.127486	-0.763464	0.44553	0.00110901	527
Global parkinsonian summary score	AP2A2	Omics in DLPFC	Protein	0.0460792	0.382068	0.120605	0.90405	2.7705e-05	527
Global parkinsonian summary score	APOE	Omics in DLPFC	Protein	-0.383106	0.140388	-2.7289	0.00656766	0.0139862	527
Global parkinsonian summary score	APP	Omics in DLPFC	Protein	0.111167	0.219026	0.50755	0.611982	0.000490438	527
Global parkinsonian summary score	bA	Omics in DLPFC	Protein	0.0637118	0.0203368	3.13284	0.00182788	0.0183515	527
Global parkinsonian summary score	bA38	Omics in DLPFC	Protein	-0.0108976	0.0482836	-0.2257	0.821523	9.70202e-05	527
Global parkinsonian summary score	BCL2L1	Omics in DLPFC	Protein	-0.054366	0.324849	-0.167358	0.867153	5.33471e-05	527
Global parkinsonian summary score	BIN1	Omics in DLPFC	Protein	0.0192485	0.0776476	0.247895	0.804312	0.000117038	527
Global parkinsonian summary score	C1QA	Omics in DLPFC	Protein	0.22923	0.117498	1.95094	0.0515961	0.00719764	527
Global parkinsonian summary score	CD2AP	Omics in DLPFC	Protein	0.186033	0.162619	1.14398	0.253152	0.00248656	527
Global parkinsonian summary score	CD44	Omics in DLPFC	Protein	0.14642	0.0564413	2.59419	0.00974625	0.0126565	527
Global parkinsonian summary score	CD47	Omics in DLPFC	Protein	-0.803526	0.338939	-2.37071	0.018114	0.0105919	527
Global parkinsonian summary score	CPLX2	Omics in DLPFC	Protein	-0.221661	0.17969	-1.23357	0.217914	0.00289011	527
Global parkinsonian summary score	DOCK2	Omics in DLPFC	Protein	0.35398	0.123242	2.87223	0.00424066	0.0154706	527
Global parkinsonian summary score	FBXO2	Omics in DLPFC	Protein	0.37844	0.143978	2.62845	0.00882858	0.0129886	527
Global parkinsonian summary score	FCER1G	Omics in DLPFC	Protein	0.13889	0.123528	1.12436	0.261376	0.00240217	527
Global parkinsonian summary score	FYN	Omics in DLPFC	Protein	0.160823	0.349629	0.459982	0.64572	0.000402853	527
Global parkinsonian summary score	GSTP1	Omics in DLPFC	Protein	0.437712	0.190953	2.29225	0.0222861	0.0099092	527
Global parkinsonian summary score	HSPB2	Omics in DLPFC	Protein	0.26396	0.146175	1.80577	0.0715262	0.00617275	527
Global parkinsonian summary score	IGFBP5	Omics in DLPFC	Protein	0.542566	0.111439	4.86873	1.48836e-06	0.0432009	527
Global parkinsonian summary score	ITPK1	Omics in DLPFC	Protein	-0.195937	0.206045	-0.950946	0.342069	0.00171951	527
Global parkinsonian summary score	KIF5B	Omics in DLPFC	Protein	-0.0697639	0.171557	-0.406651	0.68443	0.000314882	527
Global parkinsonian summary score	MEF2C	Omics in DLPFC	Protein	-0.301917	0.131041	-2.30398	0.0216132	0.0100099	527
Global parkinsonian summary score	PADI2	Omics in DLPFC	Protein	0.229689	0.107548	2.13569	0.0331669	0.0086131	527
Global parkinsonian summary score	PICALM	Omics in DLPFC	Protein	-0.163988	0.160716	-1.02036	0.308027	0.0019792	527
Global parkinsonian summary score	PLXNB1	Omics in DLPFC	Protein	0.130625	0.138243	0.944891	0.345149	0.00169772	527
Global parkinsonian summary score	PVALB	Omics in DLPFC	Protein	-0.158054	0.115494	-1.3685	0.171742	0.00355453	527
Global parkinsonian summary score	SASH1	Omics in DLPFC	Protein	-0.0585313	0.132229	-0.442652	0.6582	0.000373081	527
Global parkinsonian summary score	SLC6A12	Omics in DLPFC	Protein	0.378119	0.175445	2.15521	0.0315996	0.00876987	527
Global parkinsonian summary score	SNAP25	Omics in DLPFC	Protein	-0.323393	0.238736	-1.35461	0.176125	0.00348299	527
Global parkinsonian summary score	SNAP29	Omics in DLPFC	Protein	-0.248273	0.424967	-0.584216	0.559326	0.000649689	527
Global parkinsonian summary score	SNAP47	Omics in DLPFC	Protein	-0.0325399	0.201888	-0.161178	0.872015	4.94803e-05	527
Global parkinsonian summary score	SNCA	Omics in DLPFC	Protein	-0.272681	0.231771	-1.17651	0.239925	0.00262958	527
Global parkinsonian summary score	STX12	Omics in DLPFC	Protein	-0.438736	0.655108	-0.669716	0.503333	0.000853594	527
Global parkinsonian summary score	STX16	Omics in DLPFC	Protein	-0.593743	0.260594	-2.27842	0.0231023	0.0097912	527
Global parkinsonian summary score	STX18	Omics in DLPFC	Protein	-0.35992	0.190631	-1.88805	0.0595708	0.00674416	527
Global parkinsonian summary score	STX1A	Omics in DLPFC	Protein	-0.704379	0.252452	-2.79015	0.00545989	0.0146118	527
Global parkinsonian summary score	STX1B	Omics in DLPFC	Protein	-0.216007	0.269797	-0.800629	0.423709	0.00121948	527
Global parkinsonian summary score	STX4	Omics in DLPFC	Protein	0.130318	0.17878	0.728926	0.466372	0.00101104	527
Global parkinsonian summary score	STX5	Omics in DLPFC	Protein	0.431574	0.154149	2.79972	0.00531331	0.0154959	500
Global parkinsonian summary score	STX7	Omics in DLPFC	Protein	1.02065	0.521569	1.95688	0.0508909	0.00724125	527
Global parkinsonian summary score	STXBP1	Omics in DLPFC	Protein	-0.503327	0.305873	-1.64554	0.100456	0.00513127	527
Global parkinsonian summary score	STXBP3	Omics in DLPFC	Protein	0.122441	0.17196	0.712032	0.476761	0.000964764	527
Global parkinsonian summary score	STXBP5	Omics in DLPFC	Protein	0.116434	0.26202	0.444368	0.656959	0.000375979	527
Global parkinsonian summary score	STXBP6	Omics in DLPFC	Protein	-0.20921	0.186168	-1.12377	0.261623	0.00239969	527
Global parkinsonian summary score	SV2B	Omics in DLPFC	Protein	0.0156999	0.152179	0.103167	0.917869	2.0273e-05	527
Global parkinsonian summary score	SYN1	Omics in DLPFC	Protein	0.125736	0.176504	0.71237	0.476552	0.000965677	527
Global parkinsonian summary score	SYN2	Omics in DLPFC	Protein	0.291853	0.177569	1.6436	0.100857	0.00511924	527
Global parkinsonian summary score	SYN3	Omics in DLPFC	Protein	-0.149503	0.233207	-0.641075	0.521754	0.000782201	527
Global parkinsonian summary score	SYT1	Omics in DLPFC	Protein	-0.164521	0.160425	-1.02553	0.305585	0.00199926	527
Global parkinsonian summary score	SYT11	Omics in DLPFC	Protein	-0.106252	0.277379	-0.383056	0.701833	0.000279411	527
Global parkinsonian summary score	SYT12	Omics in DLPFC	Protein	-0.356872	0.14509	-2.45965	0.0142285	0.0113923	527
Global parkinsonian summary score	SYT2	Omics in DLPFC	Protein	0.0419069	0.0840636	0.498514	0.618331	0.00047314	527
Global parkinsonian summary score	SYT7	Omics in DLPFC	Protein	-0.46323	0.226267	-2.04728	0.0411281	0.00792028	527
Global parkinsonian summary score	TARDBP	Omics in DLPFC	Protein	0.185804	0.433611	0.428503	0.668461	0.00034962	527
Global parkinsonian summary score	tau_AT8	Omics in DLPFC	Protein	-0.206006	0.238363	-0.864253	0.387844	0.00142071	527
Global parkinsonian summary score	tau_AT8_s202	Omics in DLPFC	Protein	0.257262	0.140097	1.83631	0.0668775	0.00638191	527
Global parkinsonian summary score	TRIM28	Omics in DLPFC	Protein	0.164429	0.209902	0.783359	0.433769	0.0011675	527
Global parkinsonian summary score	UNC5C	Omics in DLPFC	Protein	0.111843	0.127872	0.874653	0.382163	0.00145506	527
Global parkinsonian summary score	VAMP1	Omics in DLPFC	Protein	0.0638117	0.140481	0.454238	0.649845	0.00039286	527
Global parkinsonian summary score	VAMP5	Omics in DLPFC	Protein	0.173213	0.134023	1.29241	0.196782	0.0031715	527
Global parkinsonian summary score	VAPB	Omics in DLPFC	Protein	-0.775528	0.434099	-1.78652	0.0745913	0.00604263	527
Global parkinsonian summary score	VAT1	Omics in DLPFC	Protein	0.140274	0.130832	1.07217	0.284137	0.00218483	527
Global parkinsonian summary score	VGF	Omics in DLPFC	Protein	-0.534377	0.100633	-5.31017	1.61985e-07	0.0509726	527
Global parkinsonian summary score	VPS35	Omics in DLPFC	Protein	0.0424781	0.237062	0.179186	0.857861	6.11535e-05	527
Global parkinsonian summary score	VSNL1	Omics in DLPFC	Protein	0.0709747	0.397811	0.178413	0.858467	6.06272e-05	527
Motor function partial composite: Dexterity	TDP-43	Brain pathology	Pathology	-0.0516152	0.0138135	-3.73657	0.000210111	0.0295829	460
Motor function partial composite: Dexterity	Tangle density	Brain pathology	Pathology	-0.0377388	0.00851927	-4.42981	1.1392e-05	0.0345709	550
Motor function partial composite: Dexterity	Neuritic plaques	Brain pathology	Pathology	-0.0634739	0.0215554	-2.94469	0.00336952	0.0155211	552
Motor function partial composite: Dexterity	Diffuse plaques	Brain pathology	Pathology	-0.0627086	0.0225213	-2.78441	0.0055472	0.0139003	552
Motor function partial composite: Dexterity	Neurofibrillary tangles	Brain pathology	Pathology	-0.0855691	0.0294401	-2.90655	0.00380162	0.0151277	552
Motor function partial composite: Dexterity	Hippocampal sclerosis	Brain pathology	Pathology	-0.106137	0.0488698	-2.17183	0.0302984	0.0085649	548
Motor function partial composite: Dexterity	Nigral Neuronal Loss	Brain pathology	Pathology	-0.110273	0.0230408	-4.78599	2.19036e-06	0.0400515	551
Motor function partial composite: Dexterity	Lewy body disease	Brain pathology	Pathology	-0.106485	0.0279367	-3.81164	0.000154479	0.0270285	525
Motor function partial composite: Dexterity	Cerebral atherosclerosis	Brain pathology	Pathology	-0.0227324	0.0141263	-1.60922	0.108142	0.0046948	551
Motor function partial composite: Dexterity	Micro cerebral infarctions	Brain pathology	Pathology	-0.0476012	0.0257151	-1.8511	0.0646905	0.00619158	552
Motor function partial composite: Dexterity	Gross cerebral infarctions	Brain pathology	Pathology	-0.0362909	0.0242825	-1.49453	0.135611	0.00404469	552
Motor function partial composite: Dexterity	Cerebral amyloid angiopathy	Brain pathology	Pathology	-0.0061472	0.0122433	-0.502087	0.61581	0.000464897	544
Motor function partial composite: Dexterity	Arteriolosclerosis	Brain pathology	Pathology	-0.0403653	0.012014	-3.35987	0.000834278	0.0202565	548
Motor function partial composite: Dexterity	Amyloid	Brain pathology	Pathology	-0.0242698	0.0105847	-2.29291	0.0222313	0.00950267	550
Motor function partial composite: Dexterity	m1	Omics in DLPFC	DNAm module	-0.0651263	0.0593799	-1.09677	0.273238	0.00226025	533
Motor function partial composite: Dexterity	m100	Omics in DLPFC	DNAm module	0.0250029	0.043454	0.575389	0.565272	0.000623099	533
Motor function partial composite: Dexterity	m101	Omics in DLPFC	DNAm module	-0.0303716	0.0275278	-1.10331	0.270394	0.00228719	533
Motor function partial composite: Dexterity	m134	Omics in DLPFC	DNAm module	0.0136966	0.0260874	0.525028	0.599783	0.000518853	533
Motor function partial composite: Dexterity	m135	Omics in DLPFC	DNAm module	0.0119671	0.0342968	0.348928	0.727282	0.000229233	533
Motor function partial composite: Dexterity	m136	Omics in DLPFC	DNAm module	0.0135673	0.0266115	0.509831	0.610382	0.000489266	533
Motor function partial composite: Dexterity	m2	Omics in DLPFC	DNAm module	0.0568464	0.0522983	1.08696	0.277546	0.00222009	533
Motor function partial composite: Dexterity	m25	Omics in DLPFC	DNAm module	0.0297746	0.051932	0.573338	0.566659	0.000618668	533
Motor function partial composite: Dexterity	m26	Omics in DLPFC	DNAm module	-0.0931869	0.0843477	-1.1048	0.269748	0.00229336	533
Motor function partial composite: Dexterity	m27	Omics in DLPFC	DNAm module	0.00829287	0.0416503	0.199107	0.842255	7.46527e-05	533
Motor function partial composite: Dexterity	m274	Omics in DLPFC	DNAm module	0.0272957	0.0335091	0.814575	0.415681	0.00124803	533
Motor function partial composite: Dexterity	m275	Omics in DLPFC	DNAm module	0.00828717	0.0322811	0.256719	0.797495	0.000124099	533
Motor function partial composite: Dexterity	m276	Omics in DLPFC	DNAm module	-0.0649475	0.0316779	-2.05024	0.0408311	0.00785402	533
Motor function partial composite: Dexterity	m277	Omics in DLPFC	DNAm module	0.0397995	0.0318239	1.25062	0.211625	0.00293681	533
Motor function partial composite: Dexterity	m278	Omics in DLPFC	DNAm module	-0.00773608	0.0310201	-0.249389	0.803156	0.000117114	533
Motor function partial composite: Dexterity	m28	Omics in DLPFC	DNAm module	-0.0130046	0.0355771	-0.365532	0.71486	0.000251563	533
Motor function partial composite: Dexterity	m29	Omics in DLPFC	DNAm module	-0.024983	0.0453611	-0.550757	0.582032	0.000570923	533
Motor function partial composite: Dexterity	m299	Omics in DLPFC	DNAm module	0.0392825	0.0319023	1.23134	0.218742	0.00284722	533
Motor function partial composite: Dexterity	m3	Omics in DLPFC	DNAm module	-0.0258906	0.0356452	-0.726342	0.467949	0.000992559	533
Motor function partial composite: Dexterity	m30	Omics in DLPFC	DNAm module	-0.0902376	0.0453716	-1.98886	0.0472299	0.00739416	533
Motor function partial composite: Dexterity	m300	Omics in DLPFC	DNAm module	0.0703944	0.0314656	2.23719	0.0256882	0.00933762	533
Motor function partial composite: Dexterity	m301	Omics in DLPFC	DNAm module	0.0486321	0.037746	1.28841	0.198166	0.00311641	533
Motor function partial composite: Dexterity	m31	Omics in DLPFC	DNAm module	0.0197381	0.0328426	0.600991	0.548102	0.000679746	533
Motor function partial composite: Dexterity	m32	Omics in DLPFC	DNAm module	-0.00659463	0.033631	-0.196088	0.844616	7.24063e-05	533
Motor function partial composite: Dexterity	m33	Omics in DLPFC	DNAm module	0.0879992	0.0365891	2.40506	0.0165108	0.0107759	533
Motor function partial composite: Dexterity	m399	Omics in DLPFC	DNAm module	0.0887291	0.0593701	1.49451	0.135637	0.00418869	533
Motor function partial composite: Dexterity	m4	Omics in DLPFC	DNAm module	-0.0152735	0.0363981	-0.419625	0.674929	0.0003315	533
Motor function partial composite: Dexterity	m400	Omics in DLPFC	DNAm module	0.0434389	0.0523576	0.829659	0.407104	0.00129462	533
Motor function partial composite: Dexterity	m401	Omics in DLPFC	DNAm module	-0.129022	0.082299	-1.56772	0.117542	0.00460719	533
Motor function partial composite: Dexterity	m402	Omics in DLPFC	DNAm module	-0.0666682	0.0564703	-1.18059	0.238295	0.00261797	533
Motor function partial composite: Dexterity	m41	Omics in DLPFC	DNAm module	0.0941416	0.0529788	1.77697	0.0761463	0.00591138	533
Motor function partial composite: Dexterity	m42	Omics in DLPFC	DNAm module	0.121449	0.0353428	3.43633	0.000635849	0.0217542	533
Motor function partial composite: Dexterity	m43	Omics in DLPFC	DNAm module	-0.0121016	0.0392876	-0.308026	0.758184	0.000178649	533
Motor function partial composite: Dexterity	m44	Omics in DLPFC	DNAm module	0.0689839	0.0404614	1.70493	0.0887924	0.00544437	533
Motor function partial composite: Dexterity	m444	Omics in DLPFC	DNAm module	0.0572614	0.0356908	1.60437	0.109226	0.00482411	533
Motor function partial composite: Dexterity	m445	Omics in DLPFC	DNAm module	0.0188559	0.0325201	0.579824	0.562279	0.000632737	533
Motor function partial composite: Dexterity	m446	Omics in DLPFC	DNAm module	0.0608265	0.0308802	1.96976	0.0493854	0.00725387	533
Motor function partial composite: Dexterity	m45	Omics in DLPFC	DNAm module	0.00552145	0.0430541	0.128245	0.898004	3.09721e-05	533
Motor function partial composite: Dexterity	m46	Omics in DLPFC	DNAm module	0.0541216	0.0370652	1.46017	0.144834	0.00399921	533
Motor function partial composite: Dexterity	m47	Omics in DLPFC	DNAm module	-0.0345699	0.0340121	-1.0164	0.309903	0.00194173	533
Motor function partial composite: Dexterity	m471	Omics in DLPFC	DNAm module	-0.0106998	0.0286526	-0.373431	0.708977	0.00026255	533
Motor function partial composite: Dexterity	m483	Omics in DLPFC	DNAm module	-0.012882	0.0258447	-0.49844	0.61838	0.000467658	533
Motor function partial composite: Dexterity	m5	Omics in DLPFC	DNAm module	-0.100121	0.0376136	-2.66183	0.00800711	0.0131677	533
Motor function partial composite: Dexterity	m6	Omics in DLPFC	DNAm module	-0.129513	0.0344363	-3.76094	0.000188091	0.0259467	533
Motor function partial composite: Dexterity	m62	Omics in DLPFC	DNAm module	0.0639978	0.0416088	1.53808	0.124624	0.00443541	533
Motor function partial composite: Dexterity	m63	Omics in DLPFC	DNAm module	-0.0148336	0.0318255	-0.466092	0.641341	0.000408952	533
Motor function partial composite: Dexterity	m64	Omics in DLPFC	DNAm module	-0.039364	0.0393986	-0.999123	0.31819	0.00187641	533
Motor function partial composite: Dexterity	m65	Omics in DLPFC	DNAm module	0.0360654	0.0357954	1.00754	0.314133	0.00190811	533
Motor function partial composite: Dexterity	m66	Omics in DLPFC	DNAm module	-0.145325	0.0408549	-3.5571	0.000408517	0.023274	533
Motor function partial composite: Dexterity	m67	Omics in DLPFC	DNAm module	-0.0157168	0.0349646	-0.449505	0.653251	0.000380373	533
Motor function partial composite: Dexterity	m7	Omics in DLPFC	DNAm module	-0.0104707	0.0295845	-0.353926	0.723535	0.000235845	533
Motor function partial composite: Dexterity	m8	Omics in DLPFC	DNAm module	-0.0505798	0.0751487	-0.673063	0.5012	0.000852407	533
Motor function partial composite: Dexterity	m9	Omics in DLPFC	DNAm module	-0.076287	0.0679074	-1.1234	0.261777	0.00237105	533
Motor function partial composite: Dexterity	m95	Omics in DLPFC	DNAm module	0.0162147	0.0280684	0.577687	0.56372	0.000628084	533
Motor function partial composite: Dexterity	m96	Omics in DLPFC	DNAm module	0.000405363	0.0287446	0.0141022	0.988754	3.74525e-07	533
Motor function partial composite: Dexterity	m97	Omics in DLPFC	DNAm module	-0.0331527	0.0331542	-0.999956	0.317787	0.00187953	533
Motor function partial composite: Dexterity	m98	Omics in DLPFC	DNAm module	0.0213793	0.0499046	0.428404	0.668531	0.000345511	533
Motor function partial composite: Dexterity	m99	Omics in DLPFC	DNAm module	-0.0847657	0.0315688	-2.68511	0.00747727	0.0133959	533
Motor function partial composite: Dexterity	m1	Omics in DLPFC	H3K9AC module	0.0627421	0.0221376	2.83418	0.00477502	0.0153871	516
Motor function partial composite: Dexterity	m11	Omics in DLPFC	H3K9AC module	0.0154185	0.0206435	0.746891	0.455471	0.00108413	516
Motor function partial composite: Dexterity	m111	Omics in DLPFC	H3K9AC module	0.0673943	0.0272024	2.47751	0.0135506	0.0118008	516
Motor function partial composite: Dexterity	m112	Omics in DLPFC	H3K9AC module	0.0635562	0.0232189	2.73726	0.00640993	0.0143676	516
Motor function partial composite: Dexterity	m113	Omics in DLPFC	H3K9AC module	0.0811211	0.0238187	3.40578	0.000711394	0.0220687	516
Motor function partial composite: Dexterity	m115	Omics in DLPFC	H3K9AC module	0.0597677	0.0270698	2.20791	0.0276915	0.00939506	516
Motor function partial composite: Dexterity	m116	Omics in DLPFC	H3K9AC module	0.056942	0.0251805	2.26135	0.0241544	0.00985087	516
Motor function partial composite: Dexterity	m117	Omics in DLPFC	H3K9AC module	0.0799806	0.0265427	3.01328	0.00271186	0.0173584	516
Motor function partial composite: Dexterity	m12	Omics in DLPFC	H3K9AC module	0.0351404	0.030019	1.17061	0.242299	0.00265891	516
Motor function partial composite: Dexterity	m121	Omics in DLPFC	H3K9AC module	0.0582139	0.0213587	2.72554	0.00663866	0.0142465	516
Motor function partial composite: Dexterity	m13	Omics in DLPFC	H3K9AC module	0.0321347	0.0266361	1.20643	0.228205	0.00282369	516
Motor function partial composite: Dexterity	m2	Omics in DLPFC	H3K9AC module	0.0509154	0.0212528	2.3957	0.0169453	0.0110428	516
Motor function partial composite: Dexterity	m201	Omics in DLPFC	H3K9AC module	-0.0324217	0.0254189	-1.27549	0.20271	0.00315516	516
Motor function partial composite: Dexterity	m202	Omics in DLPFC	H3K9AC module	-0.0450989	0.0311448	-1.44804	0.148215	0.00406284	516
Motor function partial composite: Dexterity	m203	Omics in DLPFC	H3K9AC module	-0.068354	0.033972	-2.01207	0.0447343	0.00781473	516
Motor function partial composite: Dexterity	m204	Omics in DLPFC	H3K9AC module	-0.035819	0.0219776	-1.6298	0.103757	0.00514121	516
Motor function partial composite: Dexterity	m207	Omics in DLPFC	H3K9AC module	-0.0738595	0.0256066	-2.8844	0.00408619	0.0159284	516
Motor function partial composite: Dexterity	m208	Omics in DLPFC	H3K9AC module	-0.041632	0.025081	-1.6599	0.0975441	0.00533188	516
Motor function partial composite: Dexterity	m209	Omics in DLPFC	H3K9AC module	-0.0442647	0.0299411	-1.47839	0.139915	0.00423423	516
Motor function partial composite: Dexterity	m210	Omics in DLPFC	H3K9AC module	-0.0551441	0.0211074	-2.61255	0.00925006	0.013105	516
Motor function partial composite: Dexterity	m214	Omics in DLPFC	H3K9AC module	-0.0622451	0.0192353	-3.23598	0.00129034	0.019966	516
Motor function partial composite: Dexterity	m215	Omics in DLPFC	H3K9AC module	-0.0943579	0.0267975	-3.52115	0.000467904	0.0235534	516
Motor function partial composite: Dexterity	m216	Omics in DLPFC	H3K9AC module	-0.0663386	0.0246561	-2.69055	0.00736557	0.0138882	516
Motor function partial composite: Dexterity	m232	Omics in DLPFC	H3K9AC module	-0.101181	0.0302269	-3.34739	0.000875534	0.0213345	516
Motor function partial composite: Dexterity	m233	Omics in DLPFC	H3K9AC module	-0.0926256	0.0247468	-3.74294	0.000202404	0.0265328	516
Motor function partial composite: Dexterity	m234	Omics in DLPFC	H3K9AC module	-0.0980648	0.0266256	-3.6831	0.000254818	0.0257129	516
Motor function partial composite: Dexterity	m237	Omics in DLPFC	H3K9AC module	-0.0498094	0.0280892	-1.77325	0.0767787	0.00608037	516
Motor function partial composite: Dexterity	m238	Omics in DLPFC	H3K9AC module	-0.0406813	0.029095	-1.39822	0.162649	0.00378915	516
Motor function partial composite: Dexterity	m239	Omics in DLPFC	H3K9AC module	-0.0263012	0.0324265	-0.811103	0.417682	0.0012783	516
Motor function partial composite: Dexterity	m242	Omics in DLPFC	H3K9AC module	-0.0552887	0.0232297	-2.38008	0.0176724	0.0109009	516
Motor function partial composite: Dexterity	m243	Omics in DLPFC	H3K9AC module	-0.0647231	0.0199916	-3.23752	0.00128358	0.0199845	516
Motor function partial composite: Dexterity	m26	Omics in DLPFC	H3K9AC module	0.0484376	0.0285528	1.69642	0.0904115	0.00556775	516
Motor function partial composite: Dexterity	m27	Omics in DLPFC	H3K9AC module	0.0634172	0.0275384	2.30286	0.0216849	0.0102121	516
Motor function partial composite: Dexterity	m28	Omics in DLPFC	H3K9AC module	0.0617958	0.0295019	2.09464	0.0366923	0.00846375	516
Motor function partial composite: Dexterity	m290	Omics in DLPFC	H3K9AC module	-0.0407908	0.0316619	-1.28832	0.198213	0.00321875	516
Motor function partial composite: Dexterity	m291	Omics in DLPFC	H3K9AC module	-0.070182	0.0234666	-2.99073	0.00291663	0.017104	516
Motor function partial composite: Dexterity	m292	Omics in DLPFC	H3K9AC module	-0.0755882	0.0268874	-2.81129	0.00512277	0.0151433	516
Motor function partial composite: Dexterity	m3	Omics in DLPFC	H3K9AC module	0.0587202	0.0191459	3.06699	0.00227617	0.0179715	516
Motor function partial composite: Dexterity	m319	Omics in DLPFC	H3K9AC module	-0.0130234	0.0280449	-0.464376	0.642575	0.000419367	516
Motor function partial composite: Dexterity	m320	Omics in DLPFC	H3K9AC module	-0.0295845	0.0269585	-1.09741	0.272978	0.00233752	516
Motor function partial composite: Dexterity	m321	Omics in DLPFC	H3K9AC module	-0.00437778	0.0279256	-0.156766	0.875491	4.78101e-05	516
Motor function partial composite: Dexterity	m345	Omics in DLPFC	H3K9AC module	-0.0589493	0.0296134	-1.99063	0.0470507	0.00765037	516
Motor function partial composite: Dexterity	m346	Omics in DLPFC	H3K9AC module	-0.0242049	0.0235206	-1.0291	0.303919	0.00205615	516
Motor function partial composite: Dexterity	m4	Omics in DLPFC	H3K9AC module	0.0697599	0.0290666	2.4	0.0167497	0.0110821	516
Motor function partial composite: Dexterity	m404	Omics in DLPFC	H3K9AC module	0.0306715	0.0352839	0.869277	0.385102	0.00146796	516
Motor function partial composite: Dexterity	m405	Omics in DLPFC	H3K9AC module	0.00627655	0.0362951	0.172931	0.862774	5.81777e-05	516
Motor function partial composite: Dexterity	m406	Omics in DLPFC	H3K9AC module	0.0222354	0.0387198	0.574266	0.566039	0.000641186	516
Motor function partial composite: Dexterity	m407	Omics in DLPFC	H3K9AC module	0.0351785	0.0284381	1.23702	0.216644	0.00296825	516
Motor function partial composite: Dexterity	m410	Omics in DLPFC	H3K9AC module	-0.00283282	0.023313	-0.121513	0.903332	2.87255e-05	516
Motor function partial composite: Dexterity	m411	Omics in DLPFC	H3K9AC module	0.0102195	0.0219567	0.465439	0.641815	0.000421287	516
Motor function partial composite: Dexterity	m412	Omics in DLPFC	H3K9AC module	0.0254445	0.0240276	1.05897	0.29011	0.002177	516
Motor function partial composite: Dexterity	m413	Omics in DLPFC	H3K9AC module	-0.0185321	0.0247558	-0.748598	0.454442	0.00108908	516
Motor function partial composite: Dexterity	m417	Omics in DLPFC	H3K9AC module	0.053528	0.0282543	1.89451	0.0587182	0.00693441	516
Motor function partial composite: Dexterity	m418	Omics in DLPFC	H3K9AC module	0.0529738	0.0241842	2.19043	0.0289413	0.00924829	516
Motor function partial composite: Dexterity	m419	Omics in DLPFC	H3K9AC module	0.0467309	0.0286798	1.6294	0.103841	0.00513873	516
Motor function partial composite: Dexterity	m434	Omics in DLPFC	H3K9AC module	-0.0676201	0.0233707	-2.89338	0.00397299	0.0160262	516
Motor function partial composite: Dexterity	m435	Omics in DLPFC	H3K9AC module	-0.0559071	0.0247332	-2.26041	0.0242137	0.00984269	516
Motor function partial composite: Dexterity	m436	Omics in DLPFC	H3K9AC module	-0.0876365	0.0288688	-3.03568	0.00252157	0.017613	516
Motor function partial composite: Dexterity	m437	Omics in DLPFC	H3K9AC module	-0.0686965	0.0306718	-2.23973	0.0255355	0.00966515	516
Motor function partial composite: Dexterity	m443	Omics in DLPFC	H3K9AC module	-0.0331596	0.0267465	-1.23978	0.215624	0.00298144	516
Motor function partial composite: Dexterity	m444	Omics in DLPFC	H3K9AC module	-0.0477874	0.0278376	-1.71665	0.0866455	0.00570056	516
Motor function partial composite: Dexterity	m445	Omics in DLPFC	H3K9AC module	-0.0530746	0.0199552	-2.65969	0.0080654	0.0135757	516
Motor function partial composite: Dexterity	m446	Omics in DLPFC	H3K9AC module	-0.0463174	0.027443	-1.68777	0.0920624	0.0055114	516
Motor function partial composite: Dexterity	m449	Omics in DLPFC	H3K9AC module	-0.0231128	0.0209427	-1.10362	0.270274	0.00236401	516
Motor function partial composite: Dexterity	m450	Omics in DLPFC	H3K9AC module	-0.0288147	0.0224892	-1.28127	0.200677	0.00318371	516
Motor function partial composite: Dexterity	m451	Omics in DLPFC	H3K9AC module	-0.0119695	0.0214103	-0.559054	0.576368	0.000607687	516
Motor function partial composite: Dexterity	m452	Omics in DLPFC	H3K9AC module	-0.0156516	0.0234334	-0.667918	0.504485	0.000867175	516
Motor function partial composite: Dexterity	m466	Omics in DLPFC	H3K9AC module	0.00661549	0.0221874	0.298164	0.765699	0.000172931	516
Motor function partial composite: Dexterity	m537	Omics in DLPFC	H3K9AC module	0.0101171	0.0221654	0.456436	0.648269	0.000405154	516
Motor function partial composite: Dexterity	m54	Omics in DLPFC	H3K9AC module	0.086988	0.0258689	3.36264	0.00082955	0.0215252	516
Motor function partial composite: Dexterity	m55	Omics in DLPFC	H3K9AC module	0.0908772	0.0256995	3.53615	0.000442721	0.0237497	516
Motor function partial composite: Dexterity	m56	Omics in DLPFC	H3K9AC module	0.0830297	0.0262698	3.16065	0.001667	0.0190647	516
Motor function partial composite: Dexterity	m616	Omics in DLPFC	H3K9AC module	0.0162874	0.0213468	0.762991	0.445819	0.00113132	516
Motor function partial composite: Dexterity	m662	Omics in DLPFC	H3K9AC module	-0.0312262	0.0210371	-1.48434	0.138332	0.0042682	516
Motor function partial composite: Dexterity	m75	Omics in DLPFC	H3K9AC module	0.0844767	0.033887	2.49289	0.0129842	0.0119461	516
Motor function partial composite: Dexterity	m76	Omics in DLPFC	H3K9AC module	0.0527152	0.0306015	1.72263	0.0855562	0.00574015	516
Motor function partial composite: Dexterity	m77	Omics in DLPFC	H3K9AC module	0.0737442	0.03211	2.29661	0.0220422	0.0101573	516
Motor function partial composite: Dexterity	m89	Omics in DLPFC	H3K9AC module	0.0837847	0.030289	2.76618	0.00587596	0.0146683	516
Motor function partial composite: Dexterity	m90	Omics in DLPFC	H3K9AC module	0.0818172	0.0284022	2.88066	0.00413409	0.0158879	516
Motor function partial composite: Dexterity	m91	Omics in DLPFC	H3K9AC module	0.06674	0.0304577	2.19124	0.0288827	0.00925503	516
Motor function partial composite: Dexterity	m1	Omics in DLPFC	Messenger RNA module	0.0120102	0.0209439	0.573444	0.566644	0.000764156	432
Motor function partial composite: Dexterity	m10	Omics in DLPFC	Messenger RNA module	-0.00500207	0.0184088	-0.271722	0.785966	0.000171675	432
Motor function partial composite: Dexterity	m106	Omics in DLPFC	Messenger RNA module	-0.0256145	0.0232789	-1.10033	0.271805	0.00280773	432
Motor function partial composite: Dexterity	m107	Omics in DLPFC	Messenger RNA module	-0.0239935	0.0175412	-1.36784	0.172076	0.00433229	432
Motor function partial composite: Dexterity	m108	Omics in DLPFC	Messenger RNA module	-0.0417968	0.0199715	-2.09282	0.0369508	0.0100831	432
Motor function partial composite: Dexterity	m109	Omics in DLPFC	Messenger RNA module	-0.0629395	0.0223162	-2.82036	0.005019	0.0181626	432
Motor function partial composite: Dexterity	m11	Omics in DLPFC	Messenger RNA module	-0.0356455	0.021214	-1.68028	0.0936295	0.00652306	432
Motor function partial composite: Dexterity	m110	Omics in DLPFC	Messenger RNA module	-0.0387723	0.0192264	-2.01662	0.0443564	0.00936896	432
Motor function partial composite: Dexterity	m111	Omics in DLPFC	Messenger RNA module	-0.0256316	0.0182683	-1.40307	0.161319	0.00455726	432
Motor function partial composite: Dexterity	m112	Omics in DLPFC	Messenger RNA module	-0.0097249	0.0184016	-0.52848	0.597439	0.000649093	432
Motor function partial composite: Dexterity	m113	Omics in DLPFC	Messenger RNA module	-0.022607	0.0184958	-1.22227	0.222274	0.00346228	432
Motor function partial composite: Dexterity	m114	Omics in DLPFC	Messenger RNA module	-0.0440683	0.0218144	-2.02014	0.0439883	0.00940141	432
Motor function partial composite: Dexterity	m115	Omics in DLPFC	Messenger RNA module	-0.0287053	0.0181457	-1.58193	0.1144	0.00578613	432
Motor function partial composite: Dexterity	m116	Omics in DLPFC	Messenger RNA module	-0.0151061	0.0189913	-0.795422	0.426807	0.00146922	432
Motor function partial composite: Dexterity	m117	Omics in DLPFC	Messenger RNA module	-0.00126312	0.021645	-0.0583562	0.953492	7.91958e-06	432
Motor function partial composite: Dexterity	m118	Omics in DLPFC	Messenger RNA module	0.00127128	0.0199751	0.0636434	0.949284	9.41963e-06	432
Motor function partial composite: Dexterity	m119	Omics in DLPFC	Messenger RNA module	-0.00149575	0.022485	-0.0665221	0.946993	1.0291e-05	432
Motor function partial composite: Dexterity	m12	Omics in DLPFC	Messenger RNA module	0.0426816	0.0196956	2.16706	0.0307785	0.0108033	432
Motor function partial composite: Dexterity	m121	Omics in DLPFC	Messenger RNA module	0.00989945	0.0204375	0.484376	0.628365	0.000545332	432
Motor function partial composite: Dexterity	m122	Omics in DLPFC	Messenger RNA module	0.0190627	0.0245439	0.776676	0.437777	0.00140088	432
Motor function partial composite: Dexterity	m123	Omics in DLPFC	Messenger RNA module	0.00284095	0.0195798	0.145096	0.884703	4.89576e-05	432
Motor function partial composite: Dexterity	m125	Omics in DLPFC	Messenger RNA module	0.0400106	0.0187503	2.13387	0.0334189	0.0104783	432
Motor function partial composite: Dexterity	m126	Omics in DLPFC	Messenger RNA module	0.0231125	0.0201257	1.1484	0.25144	0.00305767	432
Motor function partial composite: Dexterity	m127	Omics in DLPFC	Messenger RNA module	0.0423562	0.0181942	2.32801	0.0203745	0.0124469	432
Motor function partial composite: Dexterity	m128	Omics in DLPFC	Messenger RNA module	0.0270348	0.0205243	1.31721	0.188469	0.00401877	432
Motor function partial composite: Dexterity	m13	Omics in DLPFC	Messenger RNA module	0.0376851	0.0223731	1.6844	0.0928303	0.00655489	432
Motor function partial composite: Dexterity	m130	Omics in DLPFC	Messenger RNA module	-0.0558882	0.0239685	-2.33173	0.020176	0.0124862	432
Motor function partial composite: Dexterity	m131	Omics in DLPFC	Messenger RNA module	0.0349632	0.0152321	2.29537	0.0221924	0.0121046	432
Motor function partial composite: Dexterity	m14	Omics in DLPFC	Messenger RNA module	0.0349487	0.0214117	1.63223	0.103364	0.00615757	432
Motor function partial composite: Dexterity	m16	Omics in DLPFC	Messenger RNA module	0.0221794	0.0180903	1.22603	0.220857	0.00348355	432
Motor function partial composite: Dexterity	m17	Omics in DLPFC	Messenger RNA module	0.0103372	0.0216305	0.477897	0.632967	0.000530847	432
Motor function partial composite: Dexterity	m18	Omics in DLPFC	Messenger RNA module	0.026684	0.0209348	1.27463	0.20313	0.00376409	432
Motor function partial composite: Dexterity	m187	Omics in DLPFC	Messenger RNA module	0.0295292	0.0145196	2.03375	0.0425906	0.00952725	432
Motor function partial composite: Dexterity	m19	Omics in DLPFC	Messenger RNA module	0.03051	0.0200084	1.52486	0.128029	0.00537836	432
Motor function partial composite: Dexterity	m2	Omics in DLPFC	Messenger RNA module	-0.01306	0.0242532	-0.538485	0.590521	0.000673885	432
Motor function partial composite: Dexterity	m21	Omics in DLPFC	Messenger RNA module	0.0454927	0.0186726	2.43633	0.015242	0.013616	432
Motor function partial composite: Dexterity	m22	Omics in DLPFC	Messenger RNA module	0.0384644	0.0173073	2.22243	0.0267737	0.0113561	432
Motor function partial composite: Dexterity	m23	Omics in DLPFC	Messenger RNA module	0.0392967	0.0162177	2.42308	0.0158017	0.0134702	432
Motor function partial composite: Dexterity	m233	Omics in DLPFC	Messenger RNA module	0.0276945	0.0186007	1.48889	0.137248	0.00512892	432
Motor function partial composite: Dexterity	m234	Omics in DLPFC	Messenger RNA module	-0.0150331	0.0217842	-0.690094	0.490507	0.00110629	432
Motor function partial composite: Dexterity	m257	Omics in DLPFC	Messenger RNA module	0.0102722	0.024721	0.415524	0.677965	0.000401375	432
Motor function partial composite: Dexterity	m3	Omics in DLPFC	Messenger RNA module	0.00311898	0.0233155	0.133773	0.893645	4.16148e-05	432
Motor function partial composite: Dexterity	m4	Omics in DLPFC	Messenger RNA module	0.000358422	0.0209323	0.0171229	0.986346	6.81848e-07	432
Motor function partial composite: Dexterity	m5	Omics in DLPFC	Messenger RNA module	-0.0485857	0.0241083	-2.01531	0.0444938	0.00935692	432
Motor function partial composite: Dexterity	m6	Omics in DLPFC	Messenger RNA module	-0.0328813	0.0222649	-1.47682	0.140455	0.0050465	432
Motor function partial composite: Dexterity	m61	Omics in DLPFC	Messenger RNA module	0.00455456	0.0155033	0.29378	0.769068	0.000200673	432
Motor function partial composite: Dexterity	m7	Omics in DLPFC	Messenger RNA module	-0.0385565	0.0215056	-1.79286	0.073698	0.00741976	432
Motor function partial composite: Dexterity	m8	Omics in DLPFC	Messenger RNA module	-0.0118611	0.0220889	-0.536971	0.591565	0.000670104	432
Motor function partial composite: Dexterity	m9	Omics in DLPFC	Messenger RNA module	0.000457786	0.0197246	0.0232089	0.981494	1.25268e-06	432
Motor function partial composite: Dexterity	let.7a	Omics in DLPFC	Micro RNA	0.0186134	0.0298164	0.624267	0.532715	0.000719832	543
Motor function partial composite: Dexterity	let.7b	Omics in DLPFC	Micro RNA	0.00867588	0.0432642	0.200533	0.841139	7.4326e-05	543
Motor function partial composite: Dexterity	let.7c	Omics in DLPFC	Micro RNA	0.0148128	0.033483	0.442399	0.658377	0.000361638	543
Motor function partial composite: Dexterity	let.7d	Omics in DLPFC	Micro RNA	0.0106416	0.0512447	0.207663	0.83557	7.97053e-05	543
Motor function partial composite: Dexterity	let.7e	Omics in DLPFC	Micro RNA	0.0273308	0.0493185	0.55417	0.579692	0.000567338	543
Motor function partial composite: Dexterity	let.7f	Omics in DLPFC	Micro RNA	-0.0151964	0.0333512	-0.455648	0.648826	0.000383615	543
Motor function partial composite: Dexterity	let.7g	Omics in DLPFC	Micro RNA	0.00963051	0.0379691	0.253641	0.799869	0.000118902	543
Motor function partial composite: Dexterity	let.7i	Omics in DLPFC	Micro RNA	0.0805511	0.0480593	1.67608	0.0943006	0.00516585	543
Motor function partial composite: Dexterity	miR1	Omics in DLPFC	Micro RNA	0.00442627	0.0316258	0.139958	0.888746	3.62059e-05	543
Motor function partial composite: Dexterity	miR100	Omics in DLPFC	Micro RNA	0.010271	0.0443192	0.231751	0.816819	9.92663e-05	543
Motor function partial composite: Dexterity	miR101	Omics in DLPFC	Micro RNA	-0.0112542	0.0304769	-0.369268	0.712073	0.000251986	543
Motor function partial composite: Dexterity	miR103	Omics in DLPFC	Micro RNA	0.0825961	0.0370184	2.23122	0.0260756	0.0091182	543
Motor function partial composite: Dexterity	miR106a_miR17	Omics in DLPFC	Micro RNA	-0.0786872	0.0381387	-2.06318	0.0395717	0.00780683	543
Motor function partial composite: Dexterity	miR106b	Omics in DLPFC	Micro RNA	-0.0107001	0.0402416	-0.265897	0.79042	0.000130669	543
Motor function partial composite: Dexterity	miR107	Omics in DLPFC	Micro RNA	0.0541311	0.0382687	1.4145	0.15779	0.00368473	543
Motor function partial composite: Dexterity	miR10a	Omics in DLPFC	Micro RNA	-0.0249615	0.0389518	-0.640832	0.521903	0.000758511	543
Motor function partial composite: Dexterity	miR10b	Omics in DLPFC	Micro RNA	-0.03936	0.0293221	-1.34233	0.180051	0.00331955	543
Motor function partial composite: Dexterity	miR1180	Omics in DLPFC	Micro RNA	-0.0253297	0.0428624	-0.590954	0.554798	0.000645104	543
Motor function partial composite: Dexterity	miR1185	Omics in DLPFC	Micro RNA	-0.0159554	0.0358694	-0.444819	0.656628	0.000365604	543
Motor function partial composite: Dexterity	miR1206	Omics in DLPFC	Micro RNA	-0.0421443	0.0284246	-1.48267	0.138744	0.00404698	543
Motor function partial composite: Dexterity	miR122	Omics in DLPFC	Micro RNA	-0.0845583	0.0558714	-1.51345	0.13075	0.00421601	543
Motor function partial composite: Dexterity	miR1225.3p	Omics in DLPFC	Micro RNA	-0.000733871	0.032633	-0.0224886	0.982067	9.34818e-07	543
Motor function partial composite: Dexterity	miR124	Omics in DLPFC	Micro RNA	0.0259293	0.0272121	0.952859	0.341087	0.00167545	543
Motor function partial composite: Dexterity	miR1246	Omics in DLPFC	Micro RNA	0.0134066	0.0164393	0.815519	0.415134	0.00122783	543
Motor function partial composite: Dexterity	miR1248	Omics in DLPFC	Micro RNA	-0.0630283	0.0292213	-2.15693	0.0314507	0.00852623	543
Motor function partial composite: Dexterity	miR125a.3p	Omics in DLPFC	Micro RNA	-0.012956	0.0317861	-0.407599	0.683729	0.000306998	543
Motor function partial composite: Dexterity	miR125a.5p	Omics in DLPFC	Micro RNA	0.0165391	0.0415853	0.397714	0.690998	0.000292293	543
Motor function partial composite: Dexterity	miR125b	Omics in DLPFC	Micro RNA	0.0164684	0.0252854	0.6513	0.51513	0.000783473	543
Motor function partial composite: Dexterity	miR126	Omics in DLPFC	Micro RNA	0.0436176	0.0330515	1.31969	0.187498	0.00320884	543
Motor function partial composite: Dexterity	miR1260	Omics in DLPFC	Micro RNA	-0.00636275	0.0167953	-0.378842	0.704954	0.000265218	543
Motor function partial composite: Dexterity	miR1266	Omics in DLPFC	Micro RNA	0.00498901	0.0281205	0.177415	0.859249	5.81779e-05	543
Motor function partial composite: Dexterity	miR127.3p	Omics in DLPFC	Micro RNA	0.0165628	0.0261456	0.633484	0.526685	0.000741229	543
Motor function partial composite: Dexterity	miR1275	Omics in DLPFC	Micro RNA	-0.0597939	0.0245061	-2.43996	0.0150089	0.0108847	543
Motor function partial composite: Dexterity	miR128	Omics in DLPFC	Micro RNA	0.00317524	0.0264642	0.119982	0.904542	2.66088e-05	543
Motor function partial composite: Dexterity	miR1283	Omics in DLPFC	Micro RNA	-0.0435261	0.0400619	-1.08647	0.277755	0.00217716	543
Motor function partial composite: Dexterity	miR1286	Omics in DLPFC	Micro RNA	0.00647837	0.0284176	0.22797	0.819756	9.60544e-05	543
Motor function partial composite: Dexterity	miR129.3p	Omics in DLPFC	Micro RNA	0.156956	0.0310479	5.05528	5.89091e-07	0.0451074	543
Motor function partial composite: Dexterity	miR129.5p	Omics in DLPFC	Micro RNA	0.224892	0.0376121	5.97924	4.07445e-09	0.0619874	543
Motor function partial composite: Dexterity	miR1297	Omics in DLPFC	Micro RNA	-0.0289332	0.029434	-0.982985	0.326054	0.00178288	543
Motor function partial composite: Dexterity	miR1299	Omics in DLPFC	Micro RNA	-0.00519877	0.0226237	-0.229793	0.81834	9.75963e-05	543
Motor function partial composite: Dexterity	miR1305	Omics in DLPFC	Micro RNA	-0.0156988	0.0237626	-0.660653	0.509116	0.000806119	543
Motor function partial composite: Dexterity	miR1308	Omics in DLPFC	Micro RNA	0.0348765	0.0252293	1.38238	0.167425	0.00351988	543
Motor function partial composite: Dexterity	miR130b	Omics in DLPFC	Micro RNA	0.0207627	0.0343142	0.605077	0.545382	0.000676285	543
Motor function partial composite: Dexterity	miR132	Omics in DLPFC	Micro RNA	0.122501	0.0199502	6.14033	1.59523e-09	0.0651519	543
Motor function partial composite: Dexterity	miR133a	Omics in DLPFC	Micro RNA	0.0332628	0.0366479	0.907632	0.364477	0.00152041	543
Motor function partial composite: Dexterity	miR133b	Omics in DLPFC	Micro RNA	0.0686522	0.0266737	2.57378	0.0103246	0.0120965	543
Motor function partial composite: Dexterity	miR135a	Omics in DLPFC	Micro RNA	-0.00292748	0.0285995	-0.102361	0.918508	1.93672e-05	543
Motor function partial composite: Dexterity	miR135b	Omics in DLPFC	Micro RNA	0.0250861	0.0309901	0.809487	0.418591	0.00120975	543
Motor function partial composite: Dexterity	miR136	Omics in DLPFC	Micro RNA	-0.0443168	0.028927	-1.53203	0.126101	0.00431971	543
Motor function partial composite: Dexterity	miR137	Omics in DLPFC	Micro RNA	-5.20197e-05	0.0283811	-0.0018329	0.998538	6.20982e-09	543
Motor function partial composite: Dexterity	miR138	Omics in DLPFC	Micro RNA	-0.0266647	0.0341193	-0.781514	0.434842	0.00112768	543
Motor function partial composite: Dexterity	miR139.5p	Omics in DLPFC	Micro RNA	-0.0443036	0.0437169	-1.01342	0.311312	0.00189478	543
Motor function partial composite: Dexterity	miR140.3p	Omics in DLPFC	Micro RNA	0.0257203	0.0355009	0.724498	0.469073	0.000969295	543
Motor function partial composite: Dexterity	miR140.5p	Omics in DLPFC	Micro RNA	0.0548959	0.0448459	1.2241	0.221448	0.00276207	543
Motor function partial composite: Dexterity	miR142.3p	Omics in DLPFC	Micro RNA	-0.00865708	0.0280386	-0.308756	0.757626	0.00017618	543
Motor function partial composite: Dexterity	miR142.5p	Omics in DLPFC	Micro RNA	-0.0111514	0.0441956	-0.25232	0.80089	0.000117667	543
Motor function partial composite: Dexterity	miR143	Omics in DLPFC	Micro RNA	0.0546256	0.0232875	2.34571	0.0193513	0.0100683	543
Motor function partial composite: Dexterity	miR144	Omics in DLPFC	Micro RNA	-0.026033	0.0198117	-1.31402	0.189397	0.00318143	543
Motor function partial composite: Dexterity	miR145	Omics in DLPFC	Micro RNA	0.0605774	0.0276976	2.1871	0.0291626	0.0087643	543
Motor function partial composite: Dexterity	miR146a	Omics in DLPFC	Micro RNA	-0.0184265	0.0513371	-0.358931	0.719787	0.000238079	543
Motor function partial composite: Dexterity	miR146b.5p	Omics in DLPFC	Micro RNA	-0.0172279	0.0335049	-0.514191	0.607328	0.000488472	543
Motor function partial composite: Dexterity	miR148a	Omics in DLPFC	Micro RNA	-0.0244377	0.0339636	-0.719525	0.472128	0.000956047	543
Motor function partial composite: Dexterity	miR148b	Omics in DLPFC	Micro RNA	-0.038236	0.0473115	-0.808176	0.419345	0.00120584	543
Motor function partial composite: Dexterity	miR149	Omics in DLPFC	Micro RNA	0.00657662	0.0274323	0.23974	0.810623	0.000106227	543
Motor function partial composite: Dexterity	miR150	Omics in DLPFC	Micro RNA	0.0521543	0.0378342	1.3785	0.16862	0.00350018	543
Motor function partial composite: Dexterity	miR151.3p	Omics in DLPFC	Micro RNA	0.0182764	0.0300754	0.607685	0.543651	0.000682125	543
Motor function partial composite: Dexterity	miR151.5p	Omics in DLPFC	Micro RNA	0.0304156	0.0313885	0.969004	0.332976	0.00173261	543
Motor function partial composite: Dexterity	miR152	Omics in DLPFC	Micro RNA	-0.00665352	0.0285754	-0.232841	0.815973	0.000100202	543
Motor function partial composite: Dexterity	miR153	Omics in DLPFC	Micro RNA	-0.00943958	0.0269004	-0.350908	0.725794	0.000227557	543
Motor function partial composite: Dexterity	miR1537	Omics in DLPFC	Micro RNA	-0.0250114	0.029852	-0.837847	0.402487	0.00129589	543
Motor function partial composite: Dexterity	miR154	Omics in DLPFC	Micro RNA	0.0604455	0.040555	1.49046	0.136687	0.00408942	543
Motor function partial composite: Dexterity	miR155	Omics in DLPFC	Micro RNA	-0.0152086	0.0360344	-0.422056	0.673151	0.000329155	543
Motor function partial composite: Dexterity	miR15a	Omics in DLPFC	Micro RNA	-0.0257143	0.0411605	-0.624732	0.53241	0.000720904	543
Motor function partial composite: Dexterity	miR15b	Omics in DLPFC	Micro RNA	-0.0174181	0.0381875	-0.45612	0.648487	0.000384409	543
Motor function partial composite: Dexterity	miR16	Omics in DLPFC	Micro RNA	0.0610883	0.0366085	1.66869	0.0957572	0.00512065	543
Motor function partial composite: Dexterity	miR181a	Omics in DLPFC	Micro RNA	0.0177287	0.041914	0.422979	0.672479	0.000330595	543
Motor function partial composite: Dexterity	miR181b_miR181d	Omics in DLPFC	Micro RNA	-0.00859759	0.0421962	-0.203753	0.838623	7.67319e-05	543
Motor function partial composite: Dexterity	miR181c	Omics in DLPFC	Micro RNA	0.115	0.0488611	2.35361	0.018949	0.0101355	543
Motor function partial composite: Dexterity	miR183	Omics in DLPFC	Micro RNA	-0.0228748	0.0309818	-0.738332	0.460633	0.00100663	543
Motor function partial composite: Dexterity	miR185	Omics in DLPFC	Micro RNA	0.00896589	0.0315138	0.284507	0.776131	0.000149597	543
Motor function partial composite: Dexterity	miR186	Omics in DLPFC	Micro RNA	0.0188138	0.0323446	0.581667	0.561033	0.000625	543
Motor function partial composite: Dexterity	miR187	Omics in DLPFC	Micro RNA	-0.00573036	0.03175	-0.180484	0.856841	6.02077e-05	543
Motor function partial composite: Dexterity	miR188.5p	Omics in DLPFC	Micro RNA	-0.00447471	0.0305793	-0.146331	0.883714	3.95785e-05	543
Motor function partial composite: Dexterity	miR190b	Omics in DLPFC	Micro RNA	-0.00589947	0.0303956	-0.194089	0.846179	6.96266e-05	543
Motor function partial composite: Dexterity	miR191	Omics in DLPFC	Micro RNA	0.0355588	0.0327079	1.08716	0.277449	0.00217994	543
Motor function partial composite: Dexterity	miR1912	Omics in DLPFC	Micro RNA	0.0151805	0.0312208	0.486229	0.627002	0.000436812	543
Motor function partial composite: Dexterity	miR192	Omics in DLPFC	Micro RNA	-0.0289742	0.0531713	-0.544922	0.586032	0.000548571	543
Motor function partial composite: Dexterity	miR193a.3p	Omics in DLPFC	Micro RNA	-0.00913397	0.028794	-0.317218	0.7512	0.000185968	543
Motor function partial composite: Dexterity	miR193b	Omics in DLPFC	Micro RNA	-0.00452536	0.0311475	-0.145288	0.884538	3.90162e-05	543
Motor function partial composite: Dexterity	miR194	Omics in DLPFC	Micro RNA	0.00521034	0.0276889	0.188174	0.850811	6.54478e-05	543
Motor function partial composite: Dexterity	miR195	Omics in DLPFC	Micro RNA	0.0418345	0.0348965	1.19882	0.231125	0.00264945	543
Motor function partial composite: Dexterity	miR196a	Omics in DLPFC	Micro RNA	-0.0154719	0.0254663	-0.607543	0.543746	0.000681805	543
Motor function partial composite: Dexterity	miR197	Omics in DLPFC	Micro RNA	-0.0117307	0.0254053	-0.461741	0.644452	0.000393939	543
Motor function partial composite: Dexterity	miR1977	Omics in DLPFC	Micro RNA	0.019747	0.0266566	0.740793	0.459141	0.00101334	543
Motor function partial composite: Dexterity	miR1979	Omics in DLPFC	Micro RNA	0.0154283	0.0261036	0.591039	0.554741	0.00064529	543
Motor function partial composite: Dexterity	miR199a.3p_miR199b.3p	Omics in DLPFC	Micro RNA	-0.0267299	0.0322686	-0.828357	0.407834	0.00126674	543
Motor function partial composite: Dexterity	miR199a.5p	Omics in DLPFC	Micro RNA	-0.0305769	0.0284775	-1.07372	0.283426	0.00212648	543
Motor function partial composite: Dexterity	miR199b.5p	Omics in DLPFC	Micro RNA	-0.0401874	0.0292376	-1.37451	0.169853	0.00348004	543
Motor function partial composite: Dexterity	miR19b	Omics in DLPFC	Micro RNA	-0.019804	0.0353984	-0.559461	0.576079	0.000578217	543
Motor function partial composite: Dexterity	miR200a	Omics in DLPFC	Micro RNA	-0.0199042	0.0216758	-0.918271	0.358886	0.00155621	543
Motor function partial composite: Dexterity	miR200b	Omics in DLPFC	Micro RNA	0.00933261	0.0310848	0.30023	0.764117	0.000166586	543
Motor function partial composite: Dexterity	miR203	Omics in DLPFC	Micro RNA	-0.0132472	0.0332482	-0.398434	0.690467	0.000293352	543
Motor function partial composite: Dexterity	miR204	Omics in DLPFC	Micro RNA	0.00501557	0.0284529	0.176276	0.860143	5.74335e-05	543
Motor function partial composite: Dexterity	miR2054	Omics in DLPFC	Micro RNA	-0.0112595	0.0277475	-0.405786	0.685061	0.000304273	543
Motor function partial composite: Dexterity	miR206	Omics in DLPFC	Micro RNA	-0.0304826	0.0332162	-0.917701	0.359185	0.00155428	543
Motor function partial composite: Dexterity	miR208a	Omics in DLPFC	Micro RNA	-0.0115146	0.0286209	-0.402313	0.687613	0.000299089	543
Motor function partial composite: Dexterity	miR20a_miR20b	Omics in DLPFC	Micro RNA	-0.0491906	0.0430503	-1.14263	0.253697	0.00240751	543
Motor function partial composite: Dexterity	miR21	Omics in DLPFC	Micro RNA	0.0148142	0.0279606	0.529824	0.596451	0.000518611	543
Motor function partial composite: Dexterity	miR2114	Omics in DLPFC	Micro RNA	0.0159464	0.0280238	0.569032	0.569571	0.000598157	543
Motor function partial composite: Dexterity	miR2117	Omics in DLPFC	Micro RNA	-0.00167749	0.0239979	-0.0699014	0.944298	9.03171e-06	543
Motor function partial composite: Dexterity	miR216a	Omics in DLPFC	Micro RNA	0.0121397	0.0241764	0.502131	0.61578	0.000465838	543
Motor function partial composite: Dexterity	miR218	Omics in DLPFC	Micro RNA	-0.0291644	0.026583	-1.09711	0.273081	0.00221992	543
Motor function partial composite: Dexterity	miR219.2.3p	Omics in DLPFC	Micro RNA	0.0329843	0.0281171	1.1731	0.241271	0.00253729	543
Motor function partial composite: Dexterity	miR219.5p	Omics in DLPFC	Micro RNA	0.0128823	0.0175713	0.733146	0.463787	0.000992549	543
Motor function partial composite: Dexterity	miR22	Omics in DLPFC	Micro RNA	0.00158379	0.0444744	0.0356112	0.971606	2.34409e-06	543
Motor function partial composite: Dexterity	miR220a	Omics in DLPFC	Micro RNA	-0.0410833	0.0318128	-1.29141	0.197114	0.00307321	543
Motor function partial composite: Dexterity	miR221	Omics in DLPFC	Micro RNA	0.0828168	0.0381666	2.16987	0.0304509	0.00862797	543
Motor function partial composite: Dexterity	miR222	Omics in DLPFC	Micro RNA	0.0224672	0.0351469	0.639238	0.522939	0.000754744	543
Motor function partial composite: Dexterity	miR223	Omics in DLPFC	Micro RNA	-0.013054	0.0283787	-0.459992	0.645707	0.000390961	543
Motor function partial composite: Dexterity	miR224	Omics in DLPFC	Micro RNA	-0.0470959	0.0300694	-1.56624	0.117878	0.00451391	543
Motor function partial composite: Dexterity	miR23a	Omics in DLPFC	Micro RNA	0.0885213	0.0396993	2.22979	0.0261707	0.00910666	543
Motor function partial composite: Dexterity	miR23b	Omics in DLPFC	Micro RNA	0.0823259	0.0423977	1.94175	0.0526859	0.00692109	543
Motor function partial composite: Dexterity	miR24	Omics in DLPFC	Micro RNA	0.142395	0.0401331	3.54806	0.000421813	0.0227402	543
Motor function partial composite: Dexterity	miR25	Omics in DLPFC	Micro RNA	-0.0213003	0.0363347	-0.586224	0.55797	0.000634825	543
Motor function partial composite: Dexterity	miR26a	Omics in DLPFC	Micro RNA	-0.0108595	0.0326928	-0.332169	0.739891	0.000203907	543
Motor function partial composite: Dexterity	miR26b	Omics in DLPFC	Micro RNA	0.00589153	0.0282254	0.208732	0.834736	8.05275e-05	543
Motor function partial composite: Dexterity	miR27a	Omics in DLPFC	Micro RNA	0.00894513	0.0244228	0.366261	0.714313	0.0002479	543
Motor function partial composite: Dexterity	miR27b	Omics in DLPFC	Micro RNA	0.198531	0.062791	3.16178	0.00165596	0.0181432	543
Motor function partial composite: Dexterity	miR296.5p	Omics in DLPFC	Micro RNA	0.0420107	0.0370646	1.13345	0.257529	0.00236905	543
Motor function partial composite: Dexterity	miR299.5p	Omics in DLPFC	Micro RNA	0.0468867	0.0300052	1.56262	0.118727	0.00449318	543
Motor function partial composite: Dexterity	miR29a	Omics in DLPFC	Micro RNA	-0.0427295	0.037619	-1.13585	0.256523	0.00237907	543
Motor function partial composite: Dexterity	miR29b	Omics in DLPFC	Micro RNA	-0.0395743	0.0313948	-1.26054	0.20802	0.00292846	543
Motor function partial composite: Dexterity	miR29c	Omics in DLPFC	Micro RNA	0.0073594	0.0352241	0.208931	0.834581	8.06814e-05	543
Motor function partial composite: Dexterity	miR300	Omics in DLPFC	Micro RNA	-0.0029094	0.0280697	-0.103649	0.917486	1.98575e-05	543
Motor function partial composite: Dexterity	miR301a	Omics in DLPFC	Micro RNA	0.0420685	0.0427204	0.984742	0.325191	0.00178924	543
Motor function partial composite: Dexterity	miR30a	Omics in DLPFC	Micro RNA	0.0687523	0.0407476	1.68728	0.0921268	0.00523474	543
Motor function partial composite: Dexterity	miR30b	Omics in DLPFC	Micro RNA	0.0369477	0.0347199	1.06417	0.287728	0.00208889	543
Motor function partial composite: Dexterity	miR30c	Omics in DLPFC	Micro RNA	0.0007423	0.0294366	0.0252169	0.979891	1.1754e-06	543
Motor function partial composite: Dexterity	miR30d	Omics in DLPFC	Micro RNA	0.0566661	0.0432414	1.31046	0.190597	0.00316427	543
Motor function partial composite: Dexterity	miR30e	Omics in DLPFC	Micro RNA	-0.00853697	0.0379434	-0.224992	0.82207	9.35615e-05	543
Motor function partial composite: Dexterity	miR31	Omics in DLPFC	Micro RNA	0.0438855	0.0375481	1.16878	0.243007	0.00251869	543
Motor function partial composite: Dexterity	miR320a	Omics in DLPFC	Micro RNA	-0.00229322	0.0328245	-0.0698633	0.944328	9.02187e-06	543
Motor function partial composite: Dexterity	miR320c	Omics in DLPFC	Micro RNA	-0.0165782	0.0269782	-0.614504	0.539141	0.000697508	543
Motor function partial composite: Dexterity	miR324.3p	Omics in DLPFC	Micro RNA	0.0363721	0.0465354	0.781601	0.434791	0.00112793	543
Motor function partial composite: Dexterity	miR324.5p	Omics in DLPFC	Micro RNA	0.123901	0.0361574	3.42671	0.000657385	0.0212438	543
Motor function partial composite: Dexterity	miR326	Omics in DLPFC	Micro RNA	-0.0397188	0.0280175	-1.41764	0.156871	0.00370106	543
Motor function partial composite: Dexterity	miR328	Omics in DLPFC	Micro RNA	0.0244928	0.0366368	0.668531	0.50408	0.000825442	543
Motor function partial composite: Dexterity	miR329	Omics in DLPFC	Micro RNA	-0.00284792	0.0368077	-0.077373	0.938355	1.10656e-05	543
Motor function partial composite: Dexterity	miR330.3p	Omics in DLPFC	Micro RNA	0.00947074	0.02593	0.365242	0.715074	0.000246523	543
Motor function partial composite: Dexterity	miR331.3p	Omics in DLPFC	Micro RNA	0.0588443	0.0348643	1.68781	0.0920245	0.00523803	543
Motor function partial composite: Dexterity	miR335	Omics in DLPFC	Micro RNA	-0.0444605	0.0333339	-1.33379	0.182834	0.00327757	543
Motor function partial composite: Dexterity	miR337.3p	Omics in DLPFC	Micro RNA	0.0544151	0.0322777	1.68584	0.0924024	0.00522591	543
Motor function partial composite: Dexterity	miR339.3p	Omics in DLPFC	Micro RNA	-0.00599056	0.0316761	-0.189119	0.85007	6.61066e-05	543
Motor function partial composite: Dexterity	miR33a	Omics in DLPFC	Micro RNA	0.0154017	0.0276724	0.556571	0.578051	0.000572263	543
Motor function partial composite: Dexterity	miR340	Omics in DLPFC	Micro RNA	-0.0326897	0.0356726	-0.91638	0.359876	0.00154982	543
Motor function partial composite: Dexterity	miR342.3p	Omics in DLPFC	Micro RNA	0.047551	0.0453501	1.04853	0.294863	0.00202807	543
Motor function partial composite: Dexterity	miR345	Omics in DLPFC	Micro RNA	-0.0525117	0.0343091	-1.53055	0.126466	0.00431141	543
Motor function partial composite: Dexterity	miR346	Omics in DLPFC	Micro RNA	-0.0133485	0.0278633	-0.479071	0.632082	0.00042405	543
Motor function partial composite: Dexterity	miR34a	Omics in DLPFC	Micro RNA	0.0630701	0.029367	2.14765	0.032185	0.00845363	543
Motor function partial composite: Dexterity	miR34b	Omics in DLPFC	Micro RNA	0.0241911	0.0292365	0.827428	0.408359	0.0012639	543
Motor function partial composite: Dexterity	miR34c.5p	Omics in DLPFC	Micro RNA	0.0431729	0.0323708	1.3337	0.182865	0.00327711	543
Motor function partial composite: Dexterity	miR361.3p	Omics in DLPFC	Micro RNA	0.0533479	0.0450632	1.18385	0.236994	0.00258386	543
Motor function partial composite: Dexterity	miR361.5p	Omics in DLPFC	Micro RNA	-0.00930787	0.0359172	-0.259148	0.79562	0.00012412	543
Motor function partial composite: Dexterity	miR362.3p	Omics in DLPFC	Micro RNA	-0.00785444	0.0341736	-0.229839	0.818303	9.76359e-05	543
Motor function partial composite: Dexterity	miR362.5p	Omics in DLPFC	Micro RNA	0.00814448	0.0349302	0.233164	0.815722	0.000100481	543
Motor function partial composite: Dexterity	miR363	Omics in DLPFC	Micro RNA	-0.0806718	0.0366913	-2.19866	0.0283246	0.00885638	543
Motor function partial composite: Dexterity	miR365	Omics in DLPFC	Micro RNA	-0.0474212	0.0291266	-1.62811	0.104084	0.00487581	543
Motor function partial composite: Dexterity	miR369.3p	Omics in DLPFC	Micro RNA	-0.0435855	0.0347025	-1.25598	0.209666	0.00290738	543
Motor function partial composite: Dexterity	miR370	Omics in DLPFC	Micro RNA	0.0392859	0.0306694	1.28095	0.200762	0.00302377	543
Motor function partial composite: Dexterity	miR374a	Omics in DLPFC	Micro RNA	-0.030277	0.0250148	-1.21037	0.226667	0.00270061	543
Motor function partial composite: Dexterity	miR374b	Omics in DLPFC	Micro RNA	-0.0289216	0.0327412	-0.883339	0.377445	0.00144023	543
Motor function partial composite: Dexterity	miR375	Omics in DLPFC	Micro RNA	-5.10965e-05	0.0292635	-0.00174608	0.998607	5.63548e-09	543
Motor function partial composite: Dexterity	miR376a	Omics in DLPFC	Micro RNA	0.027453	0.0316742	0.866729	0.386475	0.00138665	543
Motor function partial composite: Dexterity	miR376b	Omics in DLPFC	Micro RNA	-0.0508664	0.0285791	-1.77985	0.0756621	0.00582147	543
Motor function partial composite: Dexterity	miR376c	Omics in DLPFC	Micro RNA	0.0153928	0.0320681	0.480003	0.631419	0.000425702	543
Motor function partial composite: Dexterity	miR377	Omics in DLPFC	Micro RNA	0.018802	0.0352261	0.533753	0.593732	0.000526325	543
Motor function partial composite: Dexterity	miR378	Omics in DLPFC	Micro RNA	0.0290225	0.0333865	0.86929	0.385074	0.00139485	543
Motor function partial composite: Dexterity	miR379	Omics in DLPFC	Micro RNA	-0.025494	0.0505414	-0.504417	0.614174	0.000470087	543
Motor function partial composite: Dexterity	miR381	Omics in DLPFC	Micro RNA	0.0142069	0.0277821	0.511371	0.6093	0.00048313	543
Motor function partial composite: Dexterity	miR382	Omics in DLPFC	Micro RNA	0.0143929	0.032145	0.44775	0.654513	0.000370435	543
Motor function partial composite: Dexterity	miR383	Omics in DLPFC	Micro RNA	-0.00736245	0.0482454	-0.152604	0.878767	4.30444e-05	543
Motor function partial composite: Dexterity	miR409.5p	Omics in DLPFC	Micro RNA	-0.0216567	0.0328126	-0.660012	0.509527	0.000804558	543
Motor function partial composite: Dexterity	miR410	Omics in DLPFC	Micro RNA	0.00676027	0.0255131	0.264973	0.791131	0.000129763	543
Motor function partial composite: Dexterity	miR421	Omics in DLPFC	Micro RNA	-0.0452985	0.0382456	-1.18441	0.236771	0.00258632	543
Motor function partial composite: Dexterity	miR423.3p	Omics in DLPFC	Micro RNA	0.0294943	0.0288645	1.02182	0.307323	0.00192626	543
Motor function partial composite: Dexterity	miR423.5p	Omics in DLPFC	Micro RNA	0.0633851	0.040425	1.56797	0.117473	0.00452384	543
Motor function partial composite: Dexterity	miR424	Omics in DLPFC	Micro RNA	-0.0258695	0.03007	-0.860307	0.390001	0.00136621	543
Motor function partial composite: Dexterity	miR425	Omics in DLPFC	Micro RNA	0.00458686	0.0369198	0.124239	0.901172	2.85302e-05	543
Motor function partial composite: Dexterity	miR431	Omics in DLPFC	Micro RNA	-0.00476279	0.0306786	-0.155248	0.876684	4.45487e-05	543
Motor function partial composite: Dexterity	miR432	Omics in DLPFC	Micro RNA	0.0836444	0.0409454	2.04283	0.0415535	0.00765473	543
Motor function partial composite: Dexterity	miR433	Omics in DLPFC	Micro RNA	0.0403714	0.0327863	1.23135	0.218728	0.00279479	543
Motor function partial composite: Dexterity	miR448	Omics in DLPFC	Micro RNA	0.00120628	0.0317179	0.0380315	0.969677	2.67355e-06	543
Motor function partial composite: Dexterity	miR450a	Omics in DLPFC	Micro RNA	-0.0294243	0.0316772	-0.928878	0.353367	0.00159231	543
Motor function partial composite: Dexterity	miR450b.5p	Omics in DLPFC	Micro RNA	-0.044862	0.0300529	-1.49277	0.13608	0.00410207	543
Motor function partial composite: Dexterity	miR451	Omics in DLPFC	Micro RNA	-0.0249379	0.018404	-1.35502	0.175975	0.0033824	543
Motor function partial composite: Dexterity	miR452	Omics in DLPFC	Micro RNA	0.000672329	0.0296002	0.0227136	0.981887	9.53621e-07	543
Motor function partial composite: Dexterity	miR453	Omics in DLPFC	Micro RNA	0.00287216	0.0294101	0.0976591	0.922239	1.76287e-05	543
Motor function partial composite: Dexterity	miR454	Omics in DLPFC	Micro RNA	-0.0126572	0.0348885	-0.36279	0.716904	0.000243224	543
Motor function partial composite: Dexterity	miR455.3p	Omics in DLPFC	Micro RNA	-0.0330147	0.0354776	-0.93058	0.352486	0.00159814	543
Motor function partial composite: Dexterity	miR484	Omics in DLPFC	Micro RNA	0.0350941	0.032686	1.07367	0.283448	0.00212629	543
Motor function partial composite: Dexterity	miR485.3p	Omics in DLPFC	Micro RNA	0.00335164	0.04084	0.0820677	0.934623	1.24492e-05	543
Motor function partial composite: Dexterity	miR485.5p	Omics in DLPFC	Micro RNA	0.0354079	0.0319971	1.1066	0.268959	0.0022584	543
Motor function partial composite: Dexterity	miR487a	Omics in DLPFC	Micro RNA	0.0170371	0.0325979	0.522644	0.601436	0.000504656	543
Motor function partial composite: Dexterity	miR487b	Omics in DLPFC	Micro RNA	0.0317885	0.0325889	0.975439	0.329779	0.00175566	543
Motor function partial composite: Dexterity	miR488	Omics in DLPFC	Micro RNA	-0.00701611	0.0344822	-0.203471	0.838844	7.65197e-05	543
Motor function partial composite: Dexterity	miR490.5p	Omics in DLPFC	Micro RNA	0.00697139	0.0318078	0.219173	0.826598	8.87845e-05	543
Motor function partial composite: Dexterity	miR491.3p	Omics in DLPFC	Micro RNA	-0.0154971	0.0295111	-0.525129	0.599709	0.000509463	543
Motor function partial composite: Dexterity	miR491.5p	Omics in DLPFC	Micro RNA	0.0227337	0.0322225	0.705521	0.48079	0.000919227	543
Motor function partial composite: Dexterity	miR494	Omics in DLPFC	Micro RNA	-0.00493484	0.0305035	-0.161779	0.87154	4.83758e-05	543
Motor function partial composite: Dexterity	miR495	Omics in DLPFC	Micro RNA	0.000393193	0.0317615	0.0123796	0.990127	2.83278e-07	543
Motor function partial composite: Dexterity	miR496	Omics in DLPFC	Micro RNA	0.0358741	0.0335538	1.06915	0.285477	0.00210846	543
Motor function partial composite: Dexterity	miR497	Omics in DLPFC	Micro RNA	0.0836466	0.0356708	2.34496	0.0193897	0.0100619	543
Motor function partial composite: Dexterity	miR499.5p	Omics in DLPFC	Micro RNA	-0.0846391	0.0377929	-2.23955	0.0255256	0.00918579	543
Motor function partial composite: Dexterity	miR500_miR501.5p	Omics in DLPFC	Micro RNA	0.0368666	0.0317471	1.16126	0.246048	0.00248645	543
Motor function partial composite: Dexterity	miR504	Omics in DLPFC	Micro RNA	0.0831444	0.0395274	2.10347	0.0358862	0.00811215	543
Motor function partial composite: Dexterity	miR509.3p	Omics in DLPFC	Micro RNA	-0.0301559	0.0267527	-1.12721	0.260154	0.00234311	543
Motor function partial composite: Dexterity	miR514	Omics in DLPFC	Micro RNA	-0.0157139	0.0267773	-0.586837	0.557558	0.000636152	543
Motor function partial composite: Dexterity	miR515.3p	Omics in DLPFC	Micro RNA	-0.0136948	0.0287535	-0.476282	0.634066	0.00041913	543
Motor function partial composite: Dexterity	miR516a.3p	Omics in DLPFC	Micro RNA	-0.0129229	0.027991	-0.461683	0.644494	0.000393839	543
Motor function partial composite: Dexterity	miR517c_miR519a	Omics in DLPFC	Micro RNA	-0.0695592	0.0319029	-2.18034	0.0296623	0.00871068	543
Motor function partial composite: Dexterity	miR518e	Omics in DLPFC	Micro RNA	-0.00982824	0.0274054	-0.358625	0.720016	0.000237673	543
Motor function partial composite: Dexterity	miR518f	Omics in DLPFC	Micro RNA	-0.0112382	0.0304252	-0.369371	0.711996	0.000252126	543
Motor function partial composite: Dexterity	miR520d.3p	Omics in DLPFC	Micro RNA	-0.00630932	0.0335309	-0.188165	0.850818	6.54411e-05	543
Motor function partial composite: Dexterity	miR520d.5p_miR527_miR518a.5p	Omics in DLPFC	Micro RNA	0.0218468	0.0274223	0.79668	0.425987	0.00117182	543
Motor function partial composite: Dexterity	miR520e	Omics in DLPFC	Micro RNA	-0.0408248	0.0214647	-1.90196	0.0577078	0.00664216	543
Motor function partial composite: Dexterity	miR522	Omics in DLPFC	Micro RNA	-0.0265547	0.0265084	-1.00174	0.316915	0.00185145	543
Motor function partial composite: Dexterity	miR523	Omics in DLPFC	Micro RNA	-0.0228654	0.0296976	-0.769941	0.441671	0.00109457	543
Motor function partial composite: Dexterity	miR525.5p	Omics in DLPFC	Micro RNA	0.00691423	0.0304574	0.227013	0.820499	9.52499e-05	543
Motor function partial composite: Dexterity	miR526a_miR518d.5p_miR520c.5p	Omics in DLPFC	Micro RNA	0.0113528	0.0322941	0.351544	0.725317	0.000228383	543
Motor function partial composite: Dexterity	miR539	Omics in DLPFC	Micro RNA	0.0522921	0.0552435	0.946575	0.344278	0.00165346	543
Motor function partial composite: Dexterity	miR542.3p	Omics in DLPFC	Micro RNA	-0.023589	0.0288458	-0.817763	0.413853	0.00123458	543
Motor function partial composite: Dexterity	miR543	Omics in DLPFC	Micro RNA	0.0670699	0.0360832	1.85876	0.0636039	0.00634578	543
Motor function partial composite: Dexterity	miR544	Omics in DLPFC	Micro RNA	-0.0027401	0.0313007	-0.0875413	0.930274	1.41652e-05	543
Motor function partial composite: Dexterity	miR548a.3p	Omics in DLPFC	Micro RNA	0.00814837	0.0291534	0.2795	0.779968	0.000144379	543
Motor function partial composite: Dexterity	miR548a.5p	Omics in DLPFC	Micro RNA	-0.0303184	0.0309956	-0.978151	0.328437	0.00176542	543
Motor function partial composite: Dexterity	miR548b.3p	Omics in DLPFC	Micro RNA	-0.0158284	0.027979	-0.565724	0.571816	0.000591229	543
Motor function partial composite: Dexterity	miR548d.5p	Omics in DLPFC	Micro RNA	-0.0179605	0.0280816	-0.639583	0.522714	0.000755559	543
Motor function partial composite: Dexterity	miR548f	Omics in DLPFC	Micro RNA	-0.0401473	0.0230151	-1.74439	0.0816592	0.00559311	543
Motor function partial composite: Dexterity	miR548g	Omics in DLPFC	Micro RNA	-0.0432585	0.0290258	-1.49035	0.136716	0.00408882	543
Motor function partial composite: Dexterity	miR548h	Omics in DLPFC	Micro RNA	-0.00691706	0.0340037	-0.203421	0.838883	7.6482e-05	543
Motor function partial composite: Dexterity	miR548j	Omics in DLPFC	Micro RNA	-0.0495252	0.0293784	-1.68577	0.0924162	0.00522547	543
Motor function partial composite: Dexterity	miR551b	Omics in DLPFC	Micro RNA	0.0170242	0.0334115	0.50953	0.610589	0.00047966	543
Motor function partial composite: Dexterity	miR563	Omics in DLPFC	Micro RNA	0.00335392	0.0389843	0.0860325	0.931472	1.36811e-05	543
Motor function partial composite: Dexterity	miR566	Omics in DLPFC	Micro RNA	-0.0285568	0.0269292	-1.06044	0.289419	0.00207429	543
Motor function partial composite: Dexterity	miR574.3p	Omics in DLPFC	Micro RNA	-0.025834	0.0286281	-0.902401	0.367246	0.00150296	543
Motor function partial composite: Dexterity	miR577	Omics in DLPFC	Micro RNA	-0.0170042	0.0301486	-0.564014	0.572979	0.000587661	543
Motor function partial composite: Dexterity	miR579	Omics in DLPFC	Micro RNA	-0.0277297	0.027337	-1.01436	0.310862	0.0018983	543
Motor function partial composite: Dexterity	miR580	Omics in DLPFC	Micro RNA	0.00167736	0.0286535	0.0585394	0.953341	6.33427e-06	543
Motor function partial composite: Dexterity	miR582.5p	Omics in DLPFC	Micro RNA	0.0105666	0.0394028	0.268168	0.788672	0.00013291	543
Motor function partial composite: Dexterity	miR584	Omics in DLPFC	Micro RNA	-0.0279376	0.0296285	-0.94293	0.346137	0.00164077	543
Motor function partial composite: Dexterity	miR590.5p	Omics in DLPFC	Micro RNA	-0.000971021	0.04551	-0.0213364	0.982985	8.41485e-07	543
Motor function partial composite: Dexterity	miR592	Omics in DLPFC	Micro RNA	-0.0132452	0.0529309	-0.250236	0.8025	0.000115732	543
Motor function partial composite: Dexterity	miR595	Omics in DLPFC	Micro RNA	-0.0635118	0.0347992	-1.82509	0.0685379	0.00611939	543
Motor function partial composite: Dexterity	miR598	Omics in DLPFC	Micro RNA	0.0743797	0.0486662	1.52837	0.127006	0.00429918	543
Motor function partial composite: Dexterity	miR600	Omics in DLPFC	Micro RNA	0.0553802	0.0319319	1.73432	0.0834307	0.00552909	543
Motor function partial composite: Dexterity	miR603	Omics in DLPFC	Micro RNA	-0.00408765	0.0273587	-0.149409	0.881286	4.1261e-05	543
Motor function partial composite: Dexterity	miR615.5p	Omics in DLPFC	Micro RNA	0.0106249	0.0270568	0.392689	0.694704	0.000284955	543
Motor function partial composite: Dexterity	miR626	Omics in DLPFC	Micro RNA	-0.0190368	0.0318231	-0.598206	0.549953	0.000661024	543
Motor function partial composite: Dexterity	miR627	Omics in DLPFC	Micro RNA	-0.00284064	0.0295112	-0.0962564	0.923353	1.71259e-05	543
Motor function partial composite: Dexterity	miR633	Omics in DLPFC	Micro RNA	0.00722748	0.016323	0.442778	0.658103	0.000362257	543
Motor function partial composite: Dexterity	miR639	Omics in DLPFC	Micro RNA	0.00396726	0.0282915	0.140228	0.888532	3.63459e-05	543
Motor function partial composite: Dexterity	miR640	Omics in DLPFC	Micro RNA	-0.0725917	0.0309712	-2.34385	0.0194469	0.0100525	543
Motor function partial composite: Dexterity	miR651	Omics in DLPFC	Micro RNA	-0.0277131	0.0316508	-0.875589	0.381642	0.0014151	543
Motor function partial composite: Dexterity	miR655	Omics in DLPFC	Micro RNA	-0.058935	0.0402895	-1.46279	0.144106	0.00393959	543
Motor function partial composite: Dexterity	miR656	Omics in DLPFC	Micro RNA	0.000601494	0.0420656	0.014299	0.988597	3.7793e-07	543
Motor function partial composite: Dexterity	miR660	Omics in DLPFC	Micro RNA	-0.0427631	0.0375584	-1.13857	0.255385	0.00239049	543
Motor function partial composite: Dexterity	miR664	Omics in DLPFC	Micro RNA	-0.0585048	0.0521532	-1.12179	0.262451	0.00232067	543
Motor function partial composite: Dexterity	miR7	Omics in DLPFC	Micro RNA	-0.0026237	0.0197318	-0.132968	0.894268	3.26802e-05	543
Motor function partial composite: Dexterity	miR708	Omics in DLPFC	Micro RNA	0.0767801	0.0345071	2.22505	0.0264894	0.00906831	543
Motor function partial composite: Dexterity	miR744	Omics in DLPFC	Micro RNA	-0.0296235	0.0257618	-1.1499	0.250694	0.00243816	543
Motor function partial composite: Dexterity	miR758	Omics in DLPFC	Micro RNA	0.00181224	0.02891	0.0626856	0.95004	7.26333e-06	543
Motor function partial composite: Dexterity	miR766	Omics in DLPFC	Micro RNA	0.0310923	0.0326763	0.951525	0.341763	0.00167077	543
Motor function partial composite: Dexterity	miR767.5p	Omics in DLPFC	Micro RNA	-0.0620381	0.0316889	-1.95772	0.0507766	0.00703457	543
Motor function partial composite: Dexterity	miR769.3p	Omics in DLPFC	Micro RNA	0.0166477	0.0311455	0.534514	0.593206	0.000527827	543
Motor function partial composite: Dexterity	miR769.5p	Omics in DLPFC	Micro RNA	0.017427	0.0306899	0.56784	0.570379	0.000595656	543
Motor function partial composite: Dexterity	miR770.5p	Omics in DLPFC	Micro RNA	-0.0507448	0.0312697	-1.62281	0.105213	0.00484427	543
Motor function partial composite: Dexterity	miR873	Omics in DLPFC	Micro RNA	-0.0352718	0.0359166	-0.982047	0.326516	0.00177948	543
Motor function partial composite: Dexterity	miR874	Omics in DLPFC	Micro RNA	0.00488983	0.0275284	0.177628	0.859081	5.8318e-05	543
Motor function partial composite: Dexterity	miR876.3p	Omics in DLPFC	Micro RNA	-0.0144072	0.0365015	-0.394703	0.693218	0.000287884	543
Motor function partial composite: Dexterity	miR885.5p	Omics in DLPFC	Micro RNA	0.028349	0.0302293	0.937798	0.348767	0.00162299	543
Motor function partial composite: Dexterity	miR889	Omics in DLPFC	Micro RNA	-0.0236695	0.0303063	-0.781011	0.435137	0.00112623	543
Motor function partial composite: Dexterity	miR891b	Omics in DLPFC	Micro RNA	-0.0511416	0.0274633	-1.86218	0.0631203	0.00636897	543
Motor function partial composite: Dexterity	miR9	Omics in DLPFC	Micro RNA	0.0247752	0.032824	0.754788	0.450705	0.00105195	543
Motor function partial composite: Dexterity	miR92a	Omics in DLPFC	Micro RNA	-0.028233	0.0387279	-0.72901	0.466311	0.000981394	543
Motor function partial composite: Dexterity	miR92b	Omics in DLPFC	Micro RNA	-0.0313672	0.0322704	-0.972012	0.331479	0.00174336	543
Motor function partial composite: Dexterity	miR93	Omics in DLPFC	Micro RNA	-0.00163207	0.0377538	-0.0432292	0.965535	3.45426e-06	543
Motor function partial composite: Dexterity	miR934	Omics in DLPFC	Micro RNA	-0.0319096	0.030441	-1.04824	0.294994	0.00202697	543
Motor function partial composite: Dexterity	miR95	Omics in DLPFC	Micro RNA	-0.0456766	0.043436	-1.05158	0.293461	0.00203987	543
Motor function partial composite: Dexterity	miR96	Omics in DLPFC	Micro RNA	-0.0130706	0.0446034	-0.29304	0.769604	0.000158704	543
Motor function partial composite: Dexterity	miR98	Omics in DLPFC	Micro RNA	-0.000626128	0.0306194	-0.0204488	0.983693	7.72923e-07	543
Motor function partial composite: Dexterity	miR99a	Omics in DLPFC	Micro RNA	0.00976845	0.0406437	0.240343	0.810155	0.000106763	543
Motor function partial composite: Dexterity	miR99b	Omics in DLPFC	Micro RNA	0.0505582	0.0343461	1.47202	0.141597	0.00398928	543
Motor function partial composite: Dexterity	AK4	Omics in DLPFC	Protein	-0.102049	0.0597261	-1.70862	0.0881125	0.00552997	527
Motor function partial composite: Dexterity	ANKRD40	Omics in DLPFC	Protein	-0.0240587	0.025082	-0.959203	0.337898	0.00174945	527
Motor function partial composite: Dexterity	AP2A2	Omics in DLPFC	Protein	-0.0387782	0.0751757	-0.515834	0.606187	0.000506572	527
Motor function partial composite: Dexterity	APOE	Omics in DLPFC	Protein	0.0344543	0.027784	1.24008	0.215501	0.00292057	527
Motor function partial composite: Dexterity	APP	Omics in DLPFC	Protein	-0.0136034	0.0431124	-0.315534	0.752482	0.000189605	527
Motor function partial composite: Dexterity	bA	Omics in DLPFC	Protein	-0.00589829	0.00403145	-1.46307	0.144046	0.00406073	527
Motor function partial composite: Dexterity	bA38	Omics in DLPFC	Protein	0.00420842	0.00950123	0.442935	0.657996	0.000373558	527
Motor function partial composite: Dexterity	BCL2L1	Omics in DLPFC	Protein	0.017431	0.0639297	0.272659	0.785223	0.000141585	527
Motor function partial composite: Dexterity	BIN1	Omics in DLPFC	Protein	-0.0135887	0.015271	-0.889835	0.373962	0.00150593	527
Motor function partial composite: Dexterity	C1QA	Omics in DLPFC	Protein	-0.0518885	0.0230973	-2.24652	0.0250856	0.00952152	527
Motor function partial composite: Dexterity	CD2AP	Omics in DLPFC	Protein	-0.0480647	0.0319757	-1.50316	0.133398	0.00428537	527
Motor function partial composite: Dexterity	CD44	Omics in DLPFC	Protein	-0.0256029	0.011123	-2.3018	0.0217373	0.0099911	527
Motor function partial composite: Dexterity	CD47	Omics in DLPFC	Protein	-0.00220358	0.0670615	-0.0328591	0.973799	2.05661e-06	527
Motor function partial composite: Dexterity	CPLX2	Omics in DLPFC	Protein	0.0796966	0.0352443	2.26126	0.0241513	0.0096457	527
Motor function partial composite: Dexterity	DOCK2	Omics in DLPFC	Protein	-0.0841305	0.0241674	-3.48115	0.000540847	0.0225619	527
Motor function partial composite: Dexterity	FBXO2	Omics in DLPFC	Protein	-0.0319363	0.0284877	-1.12106	0.262777	0.00238812	527
Motor function partial composite: Dexterity	FCER1G	Omics in DLPFC	Protein	-0.0435631	0.0242661	-1.79522	0.0731938	0.00610124	527
Motor function partial composite: Dexterity	FYN	Omics in DLPFC	Protein	-0.0544319	0.0687824	-0.791363	0.429089	0.00119145	527
Motor function partial composite: Dexterity	GSTP1	Omics in DLPFC	Protein	-0.117484	0.0374188	-3.1397	0.00178641	0.0184305	527
Motor function partial composite: Dexterity	HSPB2	Omics in DLPFC	Protein	-0.0695116	0.0286976	-2.42221	0.0157641	0.0110519	527
Motor function partial composite: Dexterity	IGFBP5	Omics in DLPFC	Protein	-0.0901338	0.0220738	-4.08329	5.1329e-05	0.030781	527
Motor function partial composite: Dexterity	ITPK1	Omics in DLPFC	Protein	0.0392204	0.0405498	0.967214	0.333882	0.00177874	527
Motor function partial composite: Dexterity	KIF5B	Omics in DLPFC	Protein	-0.0359889	0.0337325	-1.06689	0.286511	0.00216342	527
Motor function partial composite: Dexterity	MEF2C	Omics in DLPFC	Protein	0.0472244	0.0258378	1.82772	0.0681583	0.00632277	527
Motor function partial composite: Dexterity	PADI2	Omics in DLPFC	Protein	-0.0574649	0.0211095	-2.72223	0.00669977	0.0139189	527
Motor function partial composite: Dexterity	PICALM	Omics in DLPFC	Protein	0.0516355	0.031581	1.63502	0.102645	0.00506617	527
Motor function partial composite: Dexterity	PLXNB1	Omics in DLPFC	Protein	-0.044871	0.0271599	-1.65211	0.0991105	0.00517208	527
Motor function partial composite: Dexterity	PVALB	Omics in DLPFC	Protein	0.0443869	0.022688	1.9564	0.0509473	0.00723774	527
Motor function partial composite: Dexterity	SASH1	Omics in DLPFC	Protein	-0.0252478	0.0260051	-0.970878	0.332056	0.00179222	527
Motor function partial composite: Dexterity	SLC6A12	Omics in DLPFC	Protein	-0.0168782	0.0346733	-0.486779	0.626618	0.000451136	527
Motor function partial composite: Dexterity	SNAP25	Omics in DLPFC	Protein	0.0879168	0.0469102	1.87415	0.0614648	0.0066459	527
Motor function partial composite: Dexterity	SNAP29	Omics in DLPFC	Protein	0.057029	0.0836267	0.681948	0.495573	0.000885031	527
Motor function partial composite: Dexterity	SNAP47	Omics in DLPFC	Protein	0.0181744	0.0397259	0.457495	0.647505	0.00039851	527
Motor function partial composite: Dexterity	SNCA	Omics in DLPFC	Protein	0.0464755	0.0456292	1.01855	0.308888	0.00197217	527
Motor function partial composite: Dexterity	STX12	Omics in DLPFC	Protein	0.0136715	0.128983	0.105994	0.915627	2.13991e-05	527
Motor function partial composite: Dexterity	STX16	Omics in DLPFC	Protein	0.0425295	0.0515062	0.825715	0.409341	0.00129699	527
Motor function partial composite: Dexterity	STX18	Omics in DLPFC	Protein	0.022094	0.0376323	0.587101	0.557388	0.000656117	527
Motor function partial composite: Dexterity	STX1A	Omics in DLPFC	Protein	0.175742	0.0494601	3.5532	0.000414873	0.0234834	527
Motor function partial composite: Dexterity	STX1B	Omics in DLPFC	Protein	0.0970919	0.052961	1.83327	0.0673283	0.00636096	527
Motor function partial composite: Dexterity	STX4	Omics in DLPFC	Protein	0.00348296	0.0352027	0.0989402	0.921224	1.86457e-05	527
Motor function partial composite: Dexterity	STX5	Omics in DLPFC	Protein	-0.0240215	0.0307303	-0.781688	0.43477	0.00122548	500
Motor function partial composite: Dexterity	STX7	Omics in DLPFC	Protein	-0.308942	0.102136	-3.02482	0.00260965	0.0171291	527
Motor function partial composite: Dexterity	STXBP1	Omics in DLPFC	Protein	0.130546	0.0600834	2.17274	0.0302461	0.0089119	527
Motor function partial composite: Dexterity	STXBP3	Omics in DLPFC	Protein	-0.0423376	0.0338089	-1.25226	0.211031	0.00297808	527
Motor function partial composite: Dexterity	STXBP5	Omics in DLPFC	Protein	-0.0403796	0.051547	-0.783354	0.433773	0.00116748	527
Motor function partial composite: Dexterity	STXBP6	Omics in DLPFC	Protein	-0.012983	0.0366788	-0.353964	0.723508	0.000238592	527
Motor function partial composite: Dexterity	SV2B	Omics in DLPFC	Protein	0.0342562	0.0299129	1.1452	0.252649	0.00249183	527
Motor function partial composite: Dexterity	SYN1	Omics in DLPFC	Protein	0.0124846	0.0347497	0.359271	0.719537	0.000245798	527
Motor function partial composite: Dexterity	SYN2	Omics in DLPFC	Protein	-0.0326555	0.0350076	-0.93281	0.351347	0.00165465	527
Motor function partial composite: Dexterity	SYN3	Omics in DLPFC	Protein	0.0388424	0.0458834	0.846547	0.397634	0.00136317	527
Motor function partial composite: Dexterity	SYT1	Omics in DLPFC	Protein	0.0683279	0.0314634	2.17166	0.0303282	0.0089031	527
Motor function partial composite: Dexterity	SYT11	Omics in DLPFC	Protein	-0.0357918	0.0545755	-0.655821	0.512226	0.000818571	527
Motor function partial composite: Dexterity	SYT12	Omics in DLPFC	Protein	0.120537	0.0282329	4.26938	2.32656e-05	0.0335543	527
Motor function partial composite: Dexterity	SYT2	Omics in DLPFC	Protein	0.00964588	0.0165429	0.583085	0.560087	0.000647176	527
Motor function partial composite: Dexterity	SYT7	Omics in DLPFC	Protein	0.0842674	0.0445567	1.89124	0.0591426	0.00676682	527
Motor function partial composite: Dexterity	TARDBP	Omics in DLPFC	Protein	-0.160184	0.0850659	-1.88306	0.0602444	0.00670883	527
Motor function partial composite: Dexterity	tau_AT8	Omics in DLPFC	Protein	0.135736	0.0465696	2.9147	0.0037123	0.0159241	527
Motor function partial composite: Dexterity	tau_AT8_s202	Omics in DLPFC	Protein	-0.01907	0.027648	-0.68974	0.490662	0.000905354	527
Motor function partial composite: Dexterity	TRIM28	Omics in DLPFC	Protein	-0.0715967	0.0412161	-1.7371	0.0829554	0.00571483	527
Motor function partial composite: Dexterity	UNC5C	Omics in DLPFC	Protein	-0.0560687	0.0250652	-2.23692	0.0257107	0.00944107	527
Motor function partial composite: Dexterity	VAMP1	Omics in DLPFC	Protein	0.036484	0.0276071	1.32154	0.186896	0.00331559	527
Motor function partial composite: Dexterity	VAMP5	Omics in DLPFC	Protein	-0.0587456	0.0262939	-2.23419	0.0258908	0.00941827	527
Motor function partial composite: Dexterity	VAPB	Omics in DLPFC	Protein	0.172343	0.0853622	2.01896	0.0439992	0.00770437	527
Motor function partial composite: Dexterity	VAT1	Omics in DLPFC	Protein	-0.0452319	0.0257012	-1.75991	0.079005	0.005865	527
Motor function partial composite: Dexterity	VGF	Omics in DLPFC	Protein	0.128574	0.0195404	6.57989	1.14142e-10	0.0761839	527
Motor function partial composite: Dexterity	VPS35	Omics in DLPFC	Protein	0.00505205	0.0466563	0.108282	0.913813	2.2333e-05	527
Motor function partial composite: Dexterity	VSNL1	Omics in DLPFC	Protein	0.0096631	0.0782933	0.123422	0.90182	2.90143e-05	527
