# Supplementary material for: Genetic risk for Alzheimer’s dementia predicts motor deficits through multi-omic systems in older adults
Source: Transl Psychiatry. 2019 Oct 3;9:241. doi: 10.1038/s41398-019-0577-4 (PMC6776503; doi:10.1038/s41398-019-0577-4)
Supplement: Supplementary file 9 — Supplementary Table 8 [file 41398_2019_577_MOESM9_ESM.xlsx]

## Sheet: TableS8
Table S8. GO enrichment analysis for H3K9AC modules.
module	GO.term	Hit.genes	p.value	fdr	ratio.of.target.region	fold.enrichment	n_peaks_in_target_region	n_peaks_in_module
m434	GO_POSITIVE_REGULATION_OF_GLIOGENESIS	CSF1;ZNF488;NKX6-2;DICER1;BIN1;TIAM1;ETV5;HES1	4.07901e-08	0.000115681	0.00557548	6.17054	15	436
m434	GO_OLIGODENDROCYTE_DEVELOPMENT	KCNJ10;CNTN2;ZNF488;NKX6-2;LPAR1	1.0134e-06	0.000958002	0.00370116	6.81661	11	436
m434	GO_PHOSPHATIDYLINOSITOL_METABOLIC_PROCESS	PIGM;PIK3C2B;PIP4K2A;FGFR2;INPP5A;DRD2;FGF23;ERBB3;MTMR6;PIGT;IP6K2;PDGFA	1.72925e-06	0.00122604	0.0153511	3.28699	22	436
m434	GO_GLIAL_CELL_DEVELOPMENT	KCNJ10;CNTN2;ZNF488;NKX6-2;DICER1;PICK1;NDRG1;LPAR1;LAMC3	2.28535e-06	0.00129625	0.00771084	4.46173	15	436
m434	GO_GLYCEROPHOSPHOLIPID_METABOLIC_PROCESS	PIGM;PIK3C2B;PIP4K2A;FGFR2;INPP5A;PTDSS2;DRD2;FGF23;ERBB3;MTMR6;ABHD12;PIGT;AGPAT3;PLA2G6;IP6K2;AGPAT4;PDGFA	3.77757e-06	0.00154942	0.0226848	2.72987	27	436
m434	GO_POSITIVE_REGULATION_OF_GLIAL_CELL_DIFFERENTIATION	ZNF488;NKX6-2;DICER1;BIN1;HES1	3.82437e-06	0.00154942	0.00425868	5.92423	11	436
m434	GO_PHOSPHOLIPID_METABOLIC_PROCESS	PIGM;PIK3C2B;PIP4K2A;FGFR2;INPP5A;PTDSS2;DRD2;FGF23;ERBB3;MTMR6;SPTLC2;ABHD12;PIGT;AGPAT3;PLA2G6;IP6K2;SERAC1;AGPAT4;PDGFA	1.26618e-05	0.00398987	0.0271564	2.44928	29	436
m434	GO_NEUROMUSCULAR_PROCESS_CONTROLLING_BALANCE	TNR;NKX6-2;TPP1;IGDCC3;ALDH1A3;BLOC1S4	1.71398e-05	0.00444885	0.00597688	4.6049	12	436
m434	GO_REGULATION_OF_GLIOGENESIS	CSF1;CNTN2;ZNF488;NKX6-2;DICER1;C16orf45;BIN1;TIAM1;ETV5;HES1	1.72558e-05	0.00444885	0.0114846	3.39507	17	436
m434	GO_HISTONE_DEACETYLASE_BINDING	NCOR2;PHB;DNMT1;HDAC4;HES1;PARK2	2.04574e-05	0.00483476	0.00818792	3.92164	14	436
m434	GO_PROTEIN_AUTOUBIQUITINATION	UBE4B;RNF220;DDB2;WWP2;PARK2	2.90738e-05	0.00588951	0.00267687	6.85452	8	436
m434	GO_GLYCEROLIPID_METABOLIC_PROCESS	PIGM;PIK3C2B;PIP4K2A;FGFR2;INPP5A;PTDSS2;DRD2;FGF23;ERBB3;MTMR6;ABHD12;PIGT;AGPAT3;PLA2G6;IP6K2;AGPAT4;PDGFA	4.04743e-05	0.00675207	0.0260047	2.38136	27	436
m434	GO_LIPID_MODIFICATION	PIK3C2B;PIP4K2A;FGFR2;INPP5A;FGF23;ERBB3;MTMR6;IP6K2;EHHADH;PDGFA	6.23525e-05	0.00982398	0.0166953	2.74758	20	436
m434	GO_POSITIVE_REGULATION_OF_MRNA_METABOLIC_PROCESS	THRAP3;POLR2G;TOB1;TNRC6C;ZFP36L2;GTPBP1	7.93033e-05	0.0118371	0.00228872	7.01486	7	436
m434	GO_PHOSPHOLIPID_BINDING	PIK3C2B;PLEKHA1;GAB2;SCARB1;AMER2;GPR12;TNFAIP8L3;IQGAP1;WDR45B;ZCCHC2;AGAP1;PREX1;ABCG1;BAIAP2L2;BDH1;GOLPH3;HIP1;APBA1;LPAR1;SNX30	9.29766e-05	0.0131841	0.0335323	2.12037	31	436
m434	GO_NEUROMUSCULAR_PROCESS	TNR;NKX6-2;TPP1;DRD2;IGDCC3;ALDH1A3;BLOC1S4;PARK2	0.000121512	0.0164099	0.0121948	3.00925	16	436
m434	GO_REGULATION_OF_MRNA_METABOLIC_PROCESS	THRAP3;POLR2G;SFSWAP;C1QBP;TOB1;TNRC6C;ZFP36L2;DYRK1A;GTPBP1;WTAP;SRPK2	0.000142018	0.0180666	0.00748279	3.67817	12	436
m434	GO_ALCOHOL_METABOLIC_PROCESS	PTCHD2;ITPKB;INPP5A;DHCR7;FGF23;SCARB1;SPTLC2;ALDH1A3;ABCG1;PLA2G6;IP6K2	0.000146521	0.0180666	0.022124	2.38439	23	436
m434	GO_DEPHOSPHORYLATION	PPP1R15B;INPP5A;DUSP8;C12orf5;MTMR6;PHLPP1;PAPL;ILKAP;PTPN1;DLG1;DUSP1;DUSP22;BPGM;PPP2R2A;DUSP26	0.000165439	0.0195494	0.023799	2.31295	24	436
m434	GO_MYELIN_SHEATH	GNB1;PRKCZ;GLUL;NFASC;CNTN2;GDI2;MYO1D;PHB;NDUFA10;DLG1;SEPT8;FSCN1;NDRG1	0.000179856	0.0202647	0.0100798	3.18559	14	436
m434	GO_MEMBRANE_BUDDING	KLHL12;VPS37B;MYO18A;CHMP6;TRAPPC10;GOLPH3;NSG2;HIP1;TRAPPC9	0.000185783	0.0202647	0.00770768	3.57085	12	436
m434	GO_DNA_BIOSYNTHETIC_PROCESS	C1orf86;POLA2;TK2;LIG3;PHB;RPS27A;POLQ;POLN;PPIA;RFC2	0.000203017	0.0204523	0.00664191	3.79851	11	436
m434	GO_REGULATION_OF_GLIAL_CELL_DIFFERENTIATION	CNTN2;ZNF488;NKX6-2;DICER1;BIN1;HES1	0.000209138	0.0204523	0.00780965	3.52422	12	436
m434	GO_GLIAL_CELL_DIFFERENTIATION	KCNJ10;CNTN2;ZNF488;NKX6-2;ERBB3;DICER1;PICK1;SOX2;HES1;NDRG1;LPAR1;LAMC3	0.000248477	0.0234893	0.0171325	2.54358	19	436
m434	GO_NEGATIVE_REGULATION_OF_MITOCHONDRION_ORGANIZATION	BNIP3;C12orf5;LIG3;BCL2L1;PARK2	0.000262056	0.0239739	0.0036961	4.96432	8	436
m434	GO_ENSHEATHMENT_OF_NEURONS	KCNJ10;NFASC;CNTN2;NKX6-2;DICER1;GAL3ST1;NDRG1;LPAR1	0.000403474	0.0343852	0.00965222	3.08908	13	436
m434	GO_REGULATION_OF_AUTOPHAGY	PIP4K2A;PSAP;BNIP3;C12orf5;TPCN1;SPTLC2;ULK2;FEZ2;SH3BP4;BCL2L1;PARK2;KIF25;MTDH	0.000416986	0.0343852	0.0164427	2.51081	18	436
m434	GO_POSITIVE_REGULATION_OF_INTRINSIC_APOPTOTIC_SIGNALING_PATHWAY	FBXO18;NCK2;BCL2L1;BCLAF1;PARK2	0.000448609	0.0343852	0.00305222	5.26012	7	436
m434	GO_PEPTIDYL_SERINE_MODIFICATION	PRKCZ;GALNT2;SPOCK2;BRSK2;PRKCB;NLK;MAST3;VRK2;DYRK1A;SGK1	0.00048834	0.0355111	0.0138513	2.64938	16	436
m434	GO_REGULATION_OF_MITOCHONDRION_ORGANIZATION	RHOU;BNIP3;ATG13;C12orf5;C1QBP;LIG3;BCL2L1;E2F1;PLA2G6;HES1;GOLPH3;ABLIM3;PARK2	0.000519765	0.0368513	0.0153334	2.54287	17	436
m434	GO_GLIOGENESIS	KCNJ10;CNTN2;ZNF488;NKX6-2;ERBB3;DICER1;C16orf45;RTN4;PICK1;SOX2;HES1;NDRG1;LPAR1;LAMC3	0.00056529	0.0381991	0.0213279	2.25831	21	436
m434	GO_PHOSPHATIDYLINOSITOL_BINDING	PIK3C2B;PLEKHA1;GAB2;SCARB1;AMER2;TNFAIP8L3;IQGAP1;WDR45B;ZCCHC2;GOLPH3;HIP1;APBA1;SNX30	0.00059808	0.0381991	0.0184311	2.36438	19	436
m434	GO_POSITIVE_REGULATION_OF_CELLULAR_AMIDE_METABOLIC_PROCESS	POLR2G;BCDIN3D;NCOR2;C1QBP;NCK2;PLA2G6	0.000604854	0.0381991	0.00757775	3.3294	11	436
m434	GO_SERINE_HYDROLASE_ACTIVITY	PRSS38;RBP3;HTRA1;TPP1;TMPRSS5;CELA1;TPP2;PCSK6;CPD;RHBDL3;CPVL;DPP6;BMP1	0.000643946	0.0381991	0.0128327	2.68094	15	436
m434	GO_THIOL_DEPENDENT_UBIQUITIN_SPECIFIC_PROTEASE_ACTIVITY	ZRANB1;USP35;USP12;OTUD7A;USP31;CYLD;USP22	0.000661697	0.0381991	0.00426066	4.30653	8	436
m434	GO_RESPONSE_TO_OXYGEN_LEVELS	GNB1;AGTRAP;PSEN2;BNIP3;DRD2;C12orf5;RGCC;EGLN3;PRKCB;ALDH3A1;NOS2;RPS27A;E2F1;ADA;PICK1;RBPJ;CPEB4;PDGFA;NDRG1;LPAR1	0.000670738	0.0381991	0.0262797	2.09462	24	436
m434	GO_OLIGODENDROCYTE_DIFFERENTIATION	KCNJ10;CNTN2;ZNF488;NKX6-2;LPAR1	0.00068224	0.0381991	0.00769148	3.28017	11	436
m434	GO_MICROTUBULE_ASSOCIATED_COMPLEX	KIF1B;FNTB;STARD9;DNAI2;BIRC5;DNAL4;KIF6;MAP7;KIF25;CLIP2	0.000685133	0.0381991	0.011552	2.7796	14	436
m434	GO_TUBULIN_BINDING	KIF1B;JAKMIP3;INO80;CHP1;STARD9;BIRC5;MAPRE2;TIAM1;FTCD;TBCA;KIF6;PARK2;KIF25;CLIP2;NDRG1	0.000709125	0.0381991	0.0217172	2.21783	21	436
m434	GO_POSITIVE_REGULATION_OF_CATABOLIC_PROCESS	PIP4K2A;ANAPC16;BNIP3;POLR2G;TPCN1;PSMA6;SPTLC2;TOB1;TNRC6C;SMAD7;ZFP36L2;RPS27A;SH3BP4;PTPN1;GTPBP1;PARK2;MTDH;IL33	0.000725843	0.0381991	0.0280252	2.046	25	436
m434	GO_PRODUCTION_OF_MOLECULAR_MEDIATOR_OF_IMMUNE_RESPONSE	GALNT2;CHGA;MSH6;VPREB1;POLQ;DLG1	0.000738414	0.0381991	0.00433434	4.23331	8	436
m434	GO_POSTTRANSCRIPTIONAL_REGULATION_OF_GENE_EXPRESSION	THRAP3;PPP1R15B;SCGB1A1;POLR2G;BCDIN3D;PA2G4;NCOR2;PSMA6;DICER1;TNRC6A;C1QBP;TOB1;TNRC6C;ZFP36L2;RPS27A;NCK2;E2F1;CCRN4L;CPEB4	0.000740816	0.0381991	0.0264726	2.07936	24	436
m434	GO_ORGANIC_HYDROXY_COMPOUND_METABOLIC_PROCESS	PTCHD2;ITPKB;INPP5A;DHCR7;DRD2;FGF23;SCARB1;SPTLC2;ALDH1A3;ABCG1;PLA2G6;IP6K2;PARK2;DDC	0.000770641	0.0390274	0.0330245	1.94462	28	436
m434	GO_NEGATIVE_REGULATION_OF_CELL_DEVELOPMENT	PTCHD2;DRAXIN;TRIM62;TNR;CNTN2;NKX6-2;FAM101A;DICER1;C16orf45;ULK2;SMAD7;ZNF536;RTN4;SEMA4C;SOX2;HES1;SEMA6A;SPOCK1;LPAR1	0.000802613	0.0399335	0.036439	1.88829	30	436
m434	GO_NUCLEUS_ORGANIZATION	ZMPSTE24;AAAS;PRKCB;CHMP6;RTN4;POLR1B;BIN1;PES1;SRPK2;PPP2R2A	0.000859964	0.0419287	0.00918106	2.9978	12	436
m434	GO_NEGATIVE_REGULATION_OF_DEPHOSPHORYLATION	PPP1R36;CHP1;IQGAP1;KIAA0430;MYO1D;CCDC8;SLC7A14	0.000887068	0.0419287	0.00556332	3.71041	9	436
m434	GO_DNA_DEPENDENT_DNA_REPLICATION	SLC25A33;FBXO18;POLA2;LIG3;POLQ;POLN;RFC2	0.00101808	0.0460865	0.00567574	3.63692	9	436
m434	GO_FIBROBLAST_GROWTH_FACTOR_RECEPTOR_SIGNALING_PATHWAY	FGFR2;POLR2G;FGF23;FGF14;IQGAP1;ESRP2;RPS27A;SETX	0.00106573	0.0460865	0.00689681	3.32557	10	436
m434	GO_LIPOPROTEIN_METABOLIC_PROCESS	PIGM;SCARB1;WDR45B;PIGT;ABCG1;BMP1	0.00108879	0.0460865	0.00691684	3.31594	10	436
m434	GO_CENTROSOME	CEP85;PSEN2;C10orf90;BRSK2;AAAS;RGCC;STARD9;RAB11FIP3;CYLD;GSG2;BIRC5;SMAD7;WDR62;CCDC8;NA;BCL2L1;FTCD;CCDC13;PRKAR2A;PPP4R2;NDRG1;ODF2	0.00112612	0.0469657	0.0305704	1.95068	26	436
m434	GO_NEGATIVE_REGULATION_OF_INTRACELLULAR_SIGNAL_TRANSDUCTION	ATF3;ZMYND11;PLEKHA1;DUSP8;DRD2;NFKBIA;OTUD7A;CHP1;CRTC3;CYLD;C1QBP;CRYBA1;RFFL;PHB;PHLPP1;LRRC4B;SH3BP4;BCL2L1;PTPN1;DYRK1A;RASA2;DLG1;ERBB2IP;DUSP1;DUSP22;PARK2;DUSP26	0.0012216	0.0494922	0.0374488	1.83737	30	436
m450	GO_IMPORT_INTO_CELL	GLUL;PICALM;SLC38A1;SLC1A3;PARK2;CLN8	2.45758e-08	6.9697e-05	0.00299042	9.94165	11	370
m450	GO_DEFENSE_RESPONSE_TO_VIRUS	PRF1;DDIT4;IFIT2;IFIT3;IFIT1B;SERINC5;TMEM173;BNIP3L;IFNK	5.68464e-06	0.00287244	0.0074267	4.73092	13	370
m450	GO_AMMONIUM_TRANSPORT	ADC;PSEN1;EDN1;SLC22A16;PARK2	6.23127e-06	0.00287244	0.00429935	6.28631	10	370
m450	GO_RESPONSE_TO_VIRUS	PRF1;DDIT4;IFIT2;IFIT3;IFIT1B;CCL22;APOB;CXCR4;SERINC5;TMEM173;IFNGR1;BNIP3L;IFNK	7.08994e-06	0.00287244	0.0140169	3.47071	18	370
m450	GO_MACROAUTOPHAGY	MAP1LC3C;CHST3;LAMTOR1;PSEN1;ADAMTS7;MYH11;HPR;RPTOR;FAM134B;SLC1A3;PARK2;SMURF1;FAM131B;CLVS1;MTSS1	1.02275e-05	0.00361968	0.0173087	3.12293	20	370
m450	GO_HYDROLASE_ACTIVITY_ACTING_ON_CARBON_NITROGEN_BUT_NOT_PEPTIDE_BONDS	APOBEC4;ASAH2;AMPD3;SALL1;ASPA;DARS;ATIC;ARG1;ACER2	1.15419e-05	0.00361968	0.00794622	4.42162	13	370
m450	GO_INCLUSION_BODY	SFMBT2;PICALM;PSEN1;ATXN1;PARK2	1.27633e-05	0.00361968	0.00467561	5.78043	10	370
m450	GO_INTERACTION_WITH_HOST	NCAM1;PVRL1;VAPA;CXCR4;PARK2	2.14968e-05	0.0050804	0.00844033	4.16277	13	370
m450	GO_MACROMITOPHAGY	CHST3;ADAMTS7;MYH11;HPR;SLC1A3;PARK2;SMURF1;FAM131B;CLVS1	2.39978e-05	0.00523521	0.00981164	3.85643	14	370
m450	GO_EARLY_ENDOSOME	ECE1;PTP4A2;RAP1A;RABGAP1L;SNX19;SNX6;NIPA2;NIPA1;C16orf62;PHB;RHOB;APOB;CXCR4;ATP9A;MICALL1;RABGEF1;CLVS1;EQTN;MVB12B	2.68558e-05	0.00540178	0.0249425	2.60058	24	370
m450	GO_REGULATION_OF_PROTEIN_TARGETING_TO_MITOCHONDRION	ZBTB17;NBPF3;RHOU;PARK2;BNIP3L	3.0296e-05	0.00540178	0.00630085	4.71837	11	370
m450	GO_AUTOPHAGY	MAP1LC3C;CHST3;LAMTOR1;VPS37B;PSEN1;ADAMTS7;MYH11;HPR;RPTOR;CHMP6;CHMP4B;FAM134B;SLC1A3;PARK2;SMURF1;FAM131B;CLVS1;TMEM74;MTSS1	3.04755e-05	0.00540178	0.0234972	2.64552	23	370
m450	GO_ORGANELLE_DISASSEMBLY	MAP1LC3C;CHST3;ADAMTS7;MYH11;HPR;FAM134B;SLC1A3;PARK2;SMURF1;FAM131B;CLVS1	3.90766e-05	0.00642158	0.0130433	3.31537	16	370
m450	GO_CORE_PROMOTER_PROXIMAL_REGION_DNA_BINDING	AGO1;NFIA;GATAD2B;MEF2D;ATF3;MAX;KLF13;SALL1;FOXJ1;TGIF1;TCF4;RFX8;NKX2-2;NFATC2;ZNF217;MITF;RBPJ;MSX2;IRF4;T;EBF2	4.07576e-05	0.00642158	0.0360684	2.24798	30	370
m450	GO_RESPONSE_TO_OXYGEN_LEVELS	ECE1;DDIT4;KCNMA1;ITPR2;RGCC;EGLN3;PRKCB;ALDH3A1;STAT5B;CXCR4;BMP7;CPEB2;RBPJ;UBE2D2;STC2;EDN1;BNIP3L;NDRG1	6.02032e-05	0.00898612	0.0262797	2.46825	24	370
m450	GO_NEGATIVE_REGULATION_OF_INTRACELLULAR_SIGNAL_TRANSDUCTION	PHLDA3;ATF3;DDIT4;PPIF;PLEKHA1;OTUD7A;CYLD;PHB;NLRP12;MYADM;PPM1B;CALM2;BMP7;BCL6;ERBB2IP;DUSP22;TBC1D7;PARK2;RABGEF1;LRRC4;WNK2	7.92986e-05	0.0102223	0.0374488	2.16512	30	370
m450	GO_SPERM_PART	AK2;SPATA6;IFT81;SV2B;TEKT3;SPAG9;KIF2A;CTNNA1;EQTN	9.52831e-05	0.0117488	0.00979323	3.5877	13	370
m450	GO_LATE_ENDOSOME_MEMBRANE	LAMTOR1;VPS37B;CHMP6;RHOB;AP5S1;CHMP4B;MICALL1;NSG2;MVB12B	0.000116442	0.0136874	0.0061092	4.42399	10	370
m450	GO_RESPONSE_TO_TOPOLOGICALLY_INCORRECT_PROTEIN	ZBTB17;ATF3;THBS4;STC2;SEC63;PARK2;HERPUD2	0.000120658	0.0136874	0.00867581	3.73826	12	370
m450	GO_MYELIN_SHEATH	NCMAP;RAP1A;GLUL;THY1;PLLP;PHB;MBP;TUBB4A;SERINC5;HSPA9;FSCN1;NDRG1	0.000126208	0.0137664	0.0100798	3.4857	13	370
m450	GO_SPHINGOLIPID_BIOSYNTHETIC_PROCESS	PPAP2B;SGMS1;SPTSSA;FA2H;VAPA;ST3GAL5;CLN8;ST3GAL1;ACER2	0.000139523	0.014342	0.00750045	3.96373	11	370
m450	GO_CELL_CELL_ADHERENS_JUNCTION	SSX2IP;DLG5;PVRL1;TJP1;APC;CTNNA1;NDRG1	0.000141599	0.014342	0.00626033	4.31719	10	370
m450	GO_CELLULAR_RESPONSE_TO_TOPOLOGICALLY_INCORRECT_PROTEIN	ZBTB17;ATF3;STC2;SEC63;PARK2	0.000185409	0.0165704	0.00647634	4.1732	10	370
m450	GO_BETA_CATENIN_BINDING	DLG5;AMER2;PSEN1;SALL1;APC;CTNNA1;PARK2	0.000193933	0.0165704	0.0119886	3.15615	14	370
m450	GO_TUBULIN_BINDING	PSRC1;MAP1LC3C;NUMA1;IFT81;VAPA;LRPPRC;TTLL4;TIAM1;MAP6D1;KIF2A;APC;PARK2;KIF25;NDRG1;AGTPBP1	0.000220688	0.0173047	0.0217172	2.489	20	370
m450	GO_NEGATIVE_REGULATION_OF_PROTEIN_SECRETION	BMP8A;RGCC;NLRP12;FN1;DPH3;PARK2;RABGEF1	0.000225388	0.0173047	0.00929444	3.48944	12	370
m450	GO_CIS_GOLGI_NETWORK	ADC;SLC35C2;MAP6D1;FAM134B;PIK3R1;MAN2A1	0.000225767	0.0173047	0.00320698	5.8993	7	370
m450	GO_MICROTUBULE	PSRC1;NEK2;MAP1LC3C;NUMA1;DNM1L;TUBA1C;CYLD;TEKT3;HID1;TUBB4A;LRPPRC;CALM2;EML6;TTLL4;TIAM1;MAP6D1;KIF2A;APC;KIF25;MTUS1;NDRG1	0.000240118	0.0179204	0.0306561	2.20405	25	370
m450	GO_HYDROLASE_ACTIVITY_ACTING_ON_CARBON_NITROGEN_BUT_NOT_PEPTIDE_BONDS_IN_LINEAR_AMIDES	ASAH2;SALL1;ASPA;DARS;ACER2	0.000268306	0.0182328	0.00437584	4.94114	8	370
m450	GO_IMMUNE_EFFECTOR_PROCESS	STXBP3;PRF1;DDIT4;IFIT2;IFIT3;IFIT1B;RGCC;PSEN1;MSH6;PLCG1;ELMO2;CD180;PIK3R1;SERINC5;TMEM173;IRF4;ELMO1;BNIP3L;C8orf4;IFNK	0.000270021	0.0182328	0.0272978	2.27719	23	370
m450	GO_POSITIVE_REGULATION_OF_BINDING	CALM2;TIAM1;DPH3;TMEM173;IRF4;PARK2;EBF2	0.000281586	0.0185716	0.0124445	3.04052	14	370
m450	GO_REGULATION_OF_WNT_SIGNALING_PATHWAY	RNF220;PPAP2B;FGFR2;AMER2;GPRC5B;NKD1;CYLD;SALL1;APCDD1;PSME4;TIAM1;RBPJ;CXXC4;APC;PARK2;TMEM64	0.000314561	0.0202749	0.0312252	2.16388	25	370
m450	GO_REGULATION_OF_RESPONSE_TO_EXTRACELLULAR_STIMULUS	ZBTB17;NENF;DNM1L;IFT88;SNX6;CHMP4B;PARK2;BNIP3L	0.000330842	0.0208504	0.0111524	3.15044	13	370
m450	GO_NEGATIVE_REGULATION_OF_ESTABLISHMENT_OF_PROTEIN_LOCALIZATION	BMP8A;RGCC;CYLD;NLRP12;PPM1B;FN1;BMP7;DPH3;PARK2;RABGEF1	0.000357966	0.0212265	0.0175071	2.62442	17	370
m450	GO_NEGATIVE_REGULATION_OF_SECRETION	BMP8A;STXBP3;RAP1A;WNK1;RGCC;CEACAM1;NLRP12;FN1;DPH3;EDN1;PARK2;RABGEF1	0.000359264	0.0212265	0.0175127	2.62357	17	370
m450	GO_CELLULAR_RESPONSE_TO_OXYGEN_LEVELS	RGCC;EGLN3;BMP7;CPEB2;RBPJ;UBE2D2;STC2;EDN1;BNIP3L;NDRG1	0.0003702	0.0214263	0.0127947	2.95732	14	370
m450	GO_PROTEIN_TYROSINE_KINASE_BINDING	GAB2;TOB1;CEACAM1;PLCG1;ELMO2;TIAM1;PIK3R1;DOCK4;NTRK2	0.000394184	0.0219197	0.00584746	4.15981	9	370
m450	GO_REGULATION_OF_CANONICAL_WNT_SIGNALING_PATHWAY	RNF220;FGFR2;AMER2;GPRC5B;NKD1;CYLD;PSME4;RBPJ;APC;PARK2;TMEM64	0.000463174	0.0252608	0.0230363	2.34648	20	370
m450	GO_REGULATION_OF_ESTABLISHMENT_OF_PROTEIN_LOCALIZATION_TO_MITOCHONDRION	ZBTB17;NBPF3;RHOU;PARK2;BNIP3L	0.000502221	0.0262029	0.00874002	3.40156	11	370
m450	GO_AMMONIUM_ION_METABOLIC_PROCESS	ADC;SGMS1;PLA2G16;GRIN2A;AMD1;PARK2;ACER2	0.00050381	0.0262029	0.0116699	3.01075	13	370
m450	GO_SPERM_FLAGELLUM	AK2;SPATA6;IFT81;TEKT3;KIF2A	0.000508166	0.0262029	0.0036775	5.1445	7	370
m450	GO_REGULATION_OF_I_KAPPAB_KINASE_NF_KAPPAB_SIGNALING	OTUD7A;GPRC5B;PRKCB;CYLD;VAPA;NLRP12;PPM1B;BMP7;PARK2;C8orf4	0.000593223	0.0300425	0.0183233	2.50751	17	370
m450	GO_POSITIVE_REGULATION_OF_CELL_DEVELOPMENT	LPAR3;RAP1A;BRINP2;ZEB1;RGCC;PSEN1;GPRC5B;SPAG9;TCF4;MYADM;CXCR4;FN1;NKX2-2;BMP7;CDH4;TIAM1;OLIG2;TGFBR2;BCL6;MAN2A1;SEMA6A;EDN1;SGK1;PARK2;SMURF1;NTRK2;SEMA4D	0.000619157	0.0305108	0.0564335	1.772	37	370
m450	GO_MEMBRANE_LIPID_BIOSYNTHETIC_PROCESS	PPAP2B;SGMS1;SPTSSA;FA2H;VAPA;ST3GAL5;CLN8;ST3GAL1;ACER2	0.000623986	0.0305108	0.00897638	3.31199	11	370
m450	GO_ENDOTHELIAL_CELL_DEVELOPMENT	CLIC4;RAP1A;TJP1;MYADM;CCM2	0.000666672	0.0320454	0.00385294	4.91026	7	370
m450	GO_FERTILIZATION	CLIC4;SPATA22;APOB;SYCP2;SLC22A16;T;EQTN	0.000680109	0.0321465	0.0105406	3.0769	12	370
m450	GO_ORGANIC_HYDROXY_COMPOUND_METABOLIC_PROCESS	SGMS1;CH25H;CYB5R2;PLA2G16;MVK;GRIN2A;APOB;CALM2;DHRS9;LRP2;CYP27A1;PLCG1;SRD5A3;PARK2;CLN8;ACER2;HSD17B3	0.000700607	0.0322124	0.0330245	2.04598	25	370
m450	GO_ALCOHOL_METABOLIC_PROCESS	SGMS1;CH25H;CYB5R2;PLA2G16;MVK;APOB;CALM2;DHRS9;LRP2;CYP27A1;PLCG1;SRD5A3;CLN8;ACER2;HSD17B3	0.000724713	0.0322124	0.022124	2.32107	19	370
m450	GO_REGULATION_OF_MITOCHONDRION_ORGANIZATION	ZBTB17;NBPF3;MLLT11;RHOU;PPIF;DNM1L;LRPPRC;PARK2;BNIP3L	0.000726937	0.0322124	0.0153334	2.64393	15	370
m450	GO_ESTABLISHMENT_OR_MAINTENANCE_OF_BIPOLAR_CELL_POLARITY	CLIC4;DLG5;FOXJ1;ERBB2IP;FSCN1	0.000793657	0.0335942	0.00287475	5.64091	6	370
m450	GO_NEGATIVE_REGULATION_OF_PHOSPHORYLATION	PPAP2B;ATF3;DDIT4;PPIF;THY1;WNK1;SNX6;PSEN1;PHB;NLRP12;MYADM;CALM2;BMP7;APC;DUSP22;PARK2;RABGEF1;LRRC4;SEMA4D;WNK2	0.000843728	0.0350368	0.0392594	1.92758	28	370
m450	GO_UBIQUITIN_LIKE_PROTEIN_LIGASE_ACTIVITY	RNF220;UBE2S;PJA2;PARK2;RABGEF1;SMURF1	0.000852447	0.0350368	0.0139532	2.71176	14	370
m450	GO_NEGATIVE_REGULATION_OF_CELL_ADHESION	PLET1;RGCC;CYLD;FOXJ1;CEACAM1;MYADM;EPCAM;BCL6;PIK3R1;SPOCK1;DUSP22;CD164;ACER2;SEMA4D	0.00095721	0.0387807	0.0208925	2.32852	18	370
m450	GO_NEGATIVE_REGULATION_OF_I_KAPPAB_KINASE_NF_KAPPAB_SIGNALING	OTUD7A;CYLD;NLRP12;PPM1B;BMP7	0.00100446	0.0388553	0.00536687	4.02872	8	370
m450	GO_REGULATION_OF_PROTEIN_TARGETING	ZBTB17;NBPF3;RHOU;CYLD;NLRP12;PPM1B;BMP7;PIK3R1;TMEM173;PARK2;BNIP3L;C8orf4	0.00102289	0.0388553	0.0245945	2.19781	20	370
m450	GO_REGULATION_OF_IMMUNE_EFFECTOR_PROCESS	CHST3;GAB2;SNX6;GPRC5B;HPR;STAT5B;PHB;FOXJ1;CEACAM1;PPM1B;MSH6;BCL6;SLC1A3;TMEM173;DUSP22;IRF4;NA;ELMO1;RABGEF1;SMURF1;FAM131B;MTSS1	0.00102455	0.0388553	0.0264239	2.14793	21	370
m450	GO_SPHINGOLIPID_METABOLIC_PROCESS	PPAP2B;ASAH2;SGMS1;SPTSSA;FA2H;VAPA;ST3GAL5;SERINC5;CLN8;ST3GAL1;ACER2	0.00104963	0.0388553	0.0110934	2.92357	12	370
m450	GO_VACUOLE_ORGANIZATION	MAP1LC3C;LAMTOR1;VPS37B;PSEN1;CHMP6;CHMP4B;MAN2A1;CLN8;CLVS1	0.00105146	0.0388553	0.0095811	3.10296	11	370
m450	GO_REGULATION_OF_CYTOPLASMIC_TRANSPORT	ZBTB17;NBPF3;RAP1A;RHOU;THY1;CYLD;NLRP12;PPM1B;CALM2;PLCG1;BMP7;RANBP3L;PIK3R1;TMEM173;PARK2;BNIP3L;C8orf4	0.00110082	0.0388553	0.038006	1.92004	27	370
m450	GO_REGULATION_OF_JNK_CASCADE	TAOK1;SPAG9;MAP4K4;TIAM1;ZNF622;DUSP22;EDN1;SASH1;PARK2;GADD45G	0.00110449	0.0388553	0.0159979	2.53411	15	370
m450	GO_LATE_ENDOSOME	RAP1A;LAMTOR1;ANKRD13A;VPS37B;CHMP6;RHOB;CXCR4;AP5S1;CHMP4B;MICALL1;NSG2;MVB12B	0.00110918	0.0388553	0.0127366	2.7586	13	370
m450	GO_NEGATIVE_REGULATION_OF_TRANSPORT	BMP8A;STXBP3;RAP1A;PPIF;PICALM;WNK1;RGCC;PRKCB;CYLD;CEACAM1;NLRP12;PPM1B;CALM2;FN1;BMP7;DPH3;EDN1;PARK2;RABGEF1	0.00111933	0.0388553	0.0400179	1.89105	28	370
m450	GO_LEARNING	GPR52;NPS;NRXN3;GRIN2A;TANC1;DRD5;SGK1;PARK2;CLN8;SLC24A2;NTRK2	0.0011284	0.0388553	0.0160331	2.52855	15	370
m450	GO_REGULATION_OF_NF_KAPPAB_IMPORT_INTO_NUCLEUS	CYLD;NLRP12;PPM1B;BMP7;C8orf4	0.00113716	0.0388553	0.00422841	4.47424	7	370
m450	GO_POSITIVE_REGULATION_OF_NEURON_DIFFERENTIATION	LPAR3;RAP1A;BRINP2;ZEB1;PSEN1;GPRC5B;SPAG9;TCF4;FN1;NKX2-2;BMP7;CDH4;TIAM1;BCL6;SGK1;PARK2;SMURF1;NTRK2;SEMA4D	0.00122018	0.0407111	0.038281	1.90624	27	370
m450	GO_POSITIVE_REGULATION_OF_MITOCHONDRION_ORGANIZATION	ZBTB17;NBPF3;MLLT11;RHOU;PPIF;DNM1L;PARK2	0.00132736	0.043269	0.0114097	2.84253	12	370
m450	GO_L_AMINO_ACID_TRANSPORT	SLC38A1;SLC7A8;PSEN1;SLC1A3;SERINC5;CLN8	0.00134423	0.0433208	0.00318942	5.08438	6	370
m450	GO_CELLULAR_HORMONE_METABOLIC_PROCESS	ECE1;PLEKHA1;STAT5B;DHRS9;SRD5A3;ALDH8A1;HSD17B3	0.00140385	0.0447247	0.0070189	3.46554	9	370
m450	GO_VIRAL_LIFE_CYCLE	NFIA;NCAM1;PVRL1;VPS37B;CHMP6;CXCR4;CHMP4B;EIF3L;MVB12B	0.00142579	0.0447247	0.0147459	2.56599	14	370
m450	GO_CELL_CELL_JUNCTION	KAZN;CLIC4;SSX2IP;CDC42BPA;DLG5;PVRL1;HEPACAM;TJP1;VAPA;CEACAM1;MYADM;EPCAM;PLCG1;TIAM1;PIK3R1;APC;CTNNA1;GJA10;FSCN1;NDRG1	0.00147919	0.0451073	0.034877	1.93731	25	370
m117	GO_ANCHORING_JUNCTION	DOCK7;JAK1;MPZL1;ITGB1;NRP1;PDLIM1;SORBS1;PARVA;RRAS2;CRTAM;PPP1R12A;C2CD4B;SYNM;DSC3;DSC2;DSG2;ACTR2;RPL31;RND3;NCKAP1;JAG1;FLRT3;MYH9;PALLD;SPRY4;ARHGAP26;MARCKS;AKAP12;OPRM1;TEK;TNC	1.13201e-07	0.00021357	0.0387264	2.87913	32	287
m117	GO_CELL_SUBSTRATE_JUNCTION	DOCK7;JAK1;MPZL1;ITGB1;NRP1;PDLIM1;SORBS1;PARVA;RRAS2;PPP1R12A;C2CD4B;ACTR2;RPL31;RND3;NCKAP1;FLRT3;MYH9;PALLD;SPRY4;ARHGAP26;MARCKS;AKAP12;OPRM1;TEK;TNC	1.50613e-07	0.00021357	0.0293426	3.20615	27	287
m117	GO_BRANCHING_MORPHOGENESIS_OF_AN_EPITHELIAL_TUBE	NRP1;WT1;YAP1;COL4A1;BMP4;SOX9;WNT5A;SPRY1;EDNRA;SFRP2;FGF1;BAK1;GLI3;MYC;TNC	1.48842e-06	0.00140706	0.0179034	3.69774	19	287
m117	GO_REGULATION_OF_CARTILAGE_DEVELOPMENT	CYR61;SOX5;PTHLH;BMP4;SMAD3;MAF;SOX9;FRZB;WNT5A;GLI3	6.30699e-06	0.00447166	0.00970522	4.66719	13	287
m117	GO_MORPHOGENESIS_OF_AN_EPITHELIUM	BCL10;CYR61;ARHGAP12;NRP1;MICAL2;WT1;YAP1;COL4A1;BMP4;SMAD3;SOX9;FRZB;JAG1;FLRT3;WNT5A;SEC24B;SPRY1;EDNRA;SFRP2;FGF1;FOXF2;BAK1;GLI3;MYC;TNC;LHX2	1.79827e-05	0.0101998	0.0447625	2.33521	30	287
m117	GO_ESTABLISHMENT_OR_MAINTENANCE_OF_CELL_POLARITY	DOCK7;PARVA;PAX6;DLG2;ACTR2;MYH9;WNT5A;SPRY1;MAP7;UST;LHX2	2.23577e-05	0.0105678	0.0143302	3.64719	15	287
m117	GO_ENZYME_INHIBITOR_ACTIVITY	ANGPTL3;ANP32E;ATP2B4;LRRC4C;BIRC3;SLN;PPP1R12A;IPO5;CTC1;TRIB2;SPRED2;FLRT3;LRTM1;PROS1;NCK1;PTTG2;SERPINB9;CD109;PHACTR2	3.08366e-05	0.0107672	0.0263	2.78216	21	287
m117	GO_ACTIN_FILAMENT_BASED_PROCESS	CASQ2;CACNB2;ABI1;ITGB1;PRKG1;SORBS1;MICAL2;PARVA;MYLK3;NEDD4L;ACTR2;RND3;MYO1B;MYH9;NCK1;ANK2;CAMK2D;PALLD;ARHGAP26;DTNBP1;MARCKS;BAIAP2L1	3.40203e-05	0.0107672	0.0350134	2.48785	25	287
m117	GO_DEVELOPMENTAL_GROWTH_INVOLVED_IN_MORPHOGENESIS	ITGB1;NRP1;YAP1;BMP4;SOX9;FLRT3;WNT5A;SPRY1;SFRP2;EFNA5;FGF1;TNC;LHX2	3.41697e-05	0.0107672	0.0148786	3.51276	15	287
m117	GO_MORPHOGENESIS_OF_A_BRANCHING_STRUCTURE	NRP1;WT1;YAP1;COL4A1;BMP4;SOX9;WNT5A;SPRY1;EDNRA;SFRP2;FGF1;BAK1;GLI3;MYC;TNC	4.30247e-05	0.0122018	0.0228342	2.89925	19	287
m117	GO_NEGATIVE_REGULATION_OF_PHOSPHORYLATION	PAX6;LRRC4C;UBASH3B;IRS2;BMP4;SMAD3;DUSP14;PTPN2;TRIB2;SPRED2;PRNP;FLRT3;LRTM1;NCK1;C3orf33;SPRY1;SFRP2;SPRY4;BAK1;CD109;CNKSR3;INHBA;MYC	8.06812e-05	0.0208011	0.0392594	2.30753	26	287
m117	GO_HEART_DEVELOPMENT	CYR61;TGFBR3;SMYD2;ARMC4;ITGB1;NRP1;MICAL2;PARVA;WT1;YAP1;BMP4;SMAD3;MYLK3;SOX9;DSG2;ID2;JAG1;FLRT3;WNT5A;SEC24B;ANK2;CAMK2D;EDNRA;SFRP2;FOXC1;MARCKS;GLI3;HEY1;TEK	0.000106906	0.0252655	0.0518497	2.08321	31	287
m117	GO_NEGATIVE_REGULATION_OF_TRANSFERASE_ACTIVITY	ANAPC16;LRRC4C;UBASH3B;IRS2;BMP4;CTC1;DUSP14;PTPN2;TRIB2;SPRED2;FLRT3;LRTM1;NCK1;MAD2L1;SPRY1;SFRP2;PSMA2	0.000146084	0.0302464	0.0272415	2.55809	20	287
m117	GO_TUBE_MORPHOGENESIS	BCL10;NRP1;MICAL2;WT1;YAP1;COL4A1;BMP4;SMAD3;SOX9;ID2;WNT5A;SEC24B;SPRY1;EDNRA;SFRP2;FGF1;BAK1;GLI3;MYC;TNC;LHX2	0.000149312	0.0302464	0.0384922	2.263	25	287
m117	GO_TRANSMEMBRANE_RECEPTOR_PROTEIN_TYROSINE_KINASE_SIGNALING_PATHWAY	JAK1;MPZL1;ABI1;NRP1;SORBS1;GFRA1;PDGFD;IRS2;SOX9;PTPN2;ACTR2;SPRED2;GALNT3;NCKAP1;PLCB1;FLRT3;PTPRG;EPHA6;NCK1;PRLR;EFNA5;FGF1;FOXC1;BAIAP2L1;TEK	0.00019151	0.0362081	0.0462624	2.10886	28	287
m117	GO_DEVELOPMENTAL_GROWTH	TGFBR3;ITGB1;NRP1;YAP1;BMP4;SMAD3;CTC1;SOX9;FLRT3;WNT5A;CAMK2D;SPRY1;SFRP2;PRLR;EFNA5;FGF1;FOXC1;FOXO3;GLI3;TNC;LHX2	0.00020764	0.0368042	0.0370136	2.25927	24	287
m117	GO_ARTERY_DEVELOPMENT	ANGPTL3;NRP1;BMP4;JAG1;SEC24B;FOXC1;GLI3;HEY1	0.00031629	0.0492738	0.00896084	3.88839	10	287
m117	GO_POSITIVE_REGULATION_OF_RESPONSE_TO_DNA_DAMAGE_STIMULUS	UBE2N;BRE;SPRED2;NPAS2;SPIDR;UBE2V2;MYC	0.000319433	0.0492738	0.00580479	4.802	8	287
m117	GO_HEPARIN_BINDING	ANGPTL3;CYR61;TGFBR3;LAMC2;NRP1;BMP4;FSTL1;ADAMTS3;COL25A1;FGF1;THBS2	0.000335882	0.0492738	0.0144467	3.1354	13	287
m117	GO_ACTIN_FILAMENT_ORGANIZATION	ABI1;ITGB1;SORBS1;MICAL2;ACTR2;MYO1B;NCK1;MARCKS;BAIAP2L1	0.000347488	0.0492738	0.0126171	3.3139	12	287
