# Supplementary material for: Genetic risk for Alzheimer’s dementia predicts motor deficits through multi-omic systems in older adults
Source: Transl Psychiatry. 2019 Oct 3;9:241. doi: 10.1038/s41398-019-0577-4 (PMC6776503; doi:10.1038/s41398-019-0577-4)
Supplement: Supplementary file 10 — Supplementary Table 9 [file 41398_2019_577_MOESM10_ESM.xlsx]

## Sheet: TableS9
Table S9. Association of molecular and pathological features with the AD-PRS.
Variable.name	Large.category	Sub.category	estimate	std.error	statistic	p.value	R2	N
Micro cerebral infarctions	Brain pathology	Pathology	-0.0181238	0.0914308	-0.198225	0.842869	6.05181e-05	552
Lewy body disease	Brain pathology	Pathology	0.265132	0.102449	2.58794	0.00965508	0.0122171	525
Nigral Neuronal Loss	Brain pathology	Pathology	0.101583	0.0833192	1.2192	0.222768	0.00200545	551
Hippocampal sclerosis	Brain pathology	Pathology	0.637773	0.173478	3.6764	0.00023655	0.0559055	548
VGF	Omics in DLPFC	Protein	-0.126326	0.0236835	-5.33394	1.43098e-07	0.0514064	527
SYT12	Omics in DLPFC	Protein	-0.0594487	0.0170172	-3.49345	0.000517086	0.0227179	527
IGFBP5	Omics in DLPFC	Protein	0.090332	0.0216932	4.16407	3.65405e-05	0.0319717	527
miR132	Omics in DLPFC	Micro RNA	-0.104954	0.0223734	-4.69103	3.44704e-06	0.0390862	543
miR129.5p	Omics in DLPFC	Micro RNA	-0.0409915	0.0119979	-3.41654	0.000681887	0.0211206	543
miR129.3p	Omics in DLPFC	Micro RNA	-0.0348392	0.0147462	-2.36259	0.0185008	0.0102122	543
m450	Omics in DLPFC	H3K9AC module	0.0422214	0.0222309	1.89922	0.0580947	0.0069687	516
m434	Omics in DLPFC	H3K9AC module	0.081284	0.0210251	3.86605	0.000124791	0.0282568	516
m28	Omics in DLPFC	H3K9AC module	-0.0372599	0.0168809	-2.20722	0.0277399	0.00938924	516
m117	Omics in DLPFC	H3K9AC module	-0.0910606	0.0183321	-4.96728	9.25773e-07	0.0458049	516
Amyloid	Brain pathology	Pathology	0.324046	0.041964	7.72199	5.47478e-14	0.0981341	550
Arteriolosclerosis	Brain pathology	Pathology	0.017415	0.0390374	0.446111	0.655694	0.000364363	548
Cerebral amyloid angiopathy	Brain pathology	Pathology	0.175648	0.0378589	4.63953	4.3835e-06	0.0381974	544
Gross cerebral infarctions	Brain pathology	Pathology	0.0356305	0.0192001	1.85575	0.0640244	0.00622248	552
Cerebral atherosclerosis	Brain pathology	Pathology	0.0816002	0.0329744	2.47465	0.0136376	0.0110316	551
Neurofibrillary tangles	Brain pathology	Pathology	0.124036	0.0148857	8.3326	6.34149e-16	0.11209	552
Diffuse plaques	Brain pathology	Pathology	0.126074	0.0199517	6.31897	5.44257e-10	0.0676851	552
Neuritic plaques	Brain pathology	Pathology	0.187621	0.0200331	9.36554	1.9287e-19	0.137544	552
Tangle density	Brain pathology	Pathology	0.388056	0.0516051	7.51973	2.25782e-13	0.0935351	550
TDP-43	Brain pathology	Pathology	0.171399	0.0393475	4.35602	1.63589e-05	0.0397819	460
